# Supplementary material for: Mitogenome phylogenetics in the genus Palaemon (Crustacea: Decapoda) sheds light on species crypticism in the rockpool shrimp P. elegans
Source: PLoS One. 2020 Aug 18;15(8):e0237037. doi: 10.1371/journal.pone.0237037 (PMC7444591; doi:10.1371/journal.pone.0237037)
Supplement: S1 Table — Asterisk indicates genes containing unknown nucleotides (Ns). Unannotated indicates not annotated genes due to lack of coverage. (XLSX) [file pone.0237037.s005.xlsx]

## Sheet: Hoja1
	Palaemon adspersus					Palaemon elegans (Atlantic)					Palaemon elegans (Mediterranean)					Palaemon elegans (cryptic species)					Palaemon longirostris					Palaemon serratus (Atlantic)					Palaemon varians
Gene	Length (bp)	Strand	Start codon	Stop codon	Anticodon	Length (bp)	Strand	Start codon	Stop codon	Anticodon	Length (bp)	Strand	Start codon	Stop codon	Anticodon	Length (bp)	Strand	Start codon	Stop codon	Anticodon	Length (bp)	Strand	Start codon	Stop codon	Anticodon	Length (bp)	Strand	Start codon	Stop codon	Anticodon	Length (bp)	Strand	Start codon	Stop codon	Anticodon
cox1	1536	+	ACG	TAA		1536	+	ACG	TAA		1536	+	ACG	TAA		1536	+	ACG	TAA		1536	+	ACG	TAA		1536	+	ACG	TAA		1536	+	ACG	TAA
trnL2	65	+			UAA	64	+			UAA	64	+			UAA	64	+			UAA	64	+			UAA	64	+			UAA	65	+			UAA
cox2	691	+	ATG	T		691	+	ATG	T		691	+	ATG	T		691	+	ATG	T		691	+	ATG	T		691	+	ATG	T		691	+	ATG	T
trnK	69	+			UUU	69	+			UUU	69	+			UUU	69	+			UUU	69	+			UUU	69	+			UUU	69	+			UUU
trnD	65	+			GUC	65	+			GUC	65	+			GUC	unannotated					65	+			GUC	65	+			GUC	65	+			GUC
atp8	159	+	ATC	TAG		159	+	ATT	TAG		159	+	ATT	TAG		unannotated					159	+	ATA	TAG		159	+	ATC	TAG		159	+	ATT	TAG
atp6	675	+	ATG	TAA		675	+	ATG	TAA		675	+	ATG	TAA		675	+	ATG	TAA		675	+	ATG	TAA		675	+	ATG	TAA		675	+	ATG	TAA
cox3	789	+	ATG	TAA		789	+	ATG	TAA		789	+	ATG	TAA		789*	+	ATG	TAA		789	+	ATG	TAA		789	+	ATG	TAA		789	+	ATG	TAA
trnG	64	+			UCC	64	+			UCC	64	+			UCC	64	+			UCC	64	+			UCC	64	+			UCC	64	+			UCC
nad3	354	+	ATT	TAA		354	+	ATC	TAG		354	+	ATC	TAG		354	+	ATT	TAA		354	+	ATT	TAA		354	+	ATT	TAA		354	+	ATT	TAG
trnA	62	+			UGC	64	+			UGC	64	+			UGC	64	+			UGC	64	+			UGC	64	+			UGC	62	+			UGC
trnR	64	+			UCG	64	+			UCG	64	+			UCG	64	+			UCG	64	+			UCG	64	+			UCG	66	+			UCG
trnN	65	+			GUU	65	+			GUU	65	+			GUU	65	+			GUU	65	+			GUU	66	+			GUU	66	+			GUU
trnS1	68	+			UCU	68	+			UCU	68	+			UCU	68	+			UCU	68	+			UCU	68	+			UCU	68	+			UCU
trnE	68	+			UUC	68	+			UUC	68	+			UUC	68	+			UUC	68	+			UUC	68	+			UUC	68	+			UUC
trnF	63	-			GAA	64	-			GAA	64	-			GAA	64	-			GAA	66	-			GAA	63	-			GAA	63	-			GAA
nad5	1704	-	ATA	TAA		1707	-	ATG	TAA		1707	-	ATG	TAA		1707	-	ATG	TAA		1704*	-	ATA	TAA		1704	-	ATA	TAA		1707	-	ATA	TAA
trnH	66	-			GUG	66	-			GUG	66	-			GUG	66	-			GUG	65	-			GUG	67	-			GUG	64	-			GUG
nad4	1335	-	ATG	TAG		1335	-	GTG	TAG		1335	-	GTG	TAG		1335*	-	NNN	TAG		1335*	-	ATG	TAG		1335	-	ATG	TAG		1335	-	ATG	TAG
nad4L	300	-	ATG	TAA		300	-	ATG	TAA		300	-	ATG	TAA		300*	-	ATG	NNN		300	-	ATG	TAA		300	-	ATG	TAA		300	-	ATG	TAA
trnP	64	-			UGG	65	-			UGG	65	-			UGG	65	-			UGG	64	-			UGG	64	-			UGG	65	-			UGG
trnT	64	+			UGU	63	+			UGU	63	+			UGU	64	+			UGU	64	+			UGU	64	+			UGU	64	+			UGU
nad6	516	+	ATG	TAA		516	+	ATC	TAA		516	+	ATC	TAA		516*	+	NNN	TAA		516	+	ATC	TAA		516	+	ATG	TAA		516	+	ATC	TAA
cob	1135	+	ATG	T		1135	+	ATG	T		1135	+	ATG	T		1135	+	ATG	T		1135	+	ATG	T		1135	+	ATG	T		1135	+	ATG	T
trnS2	70	+			UGA	70	+			UGA	70	+			UGA	70	+			UGA	70	+			UGA	70	+			UGA	70	+			UGA
nad1	936	-	ATA	TAG		939	-	ATA	TAG		939	-	ATA	TAG		939	-	ATA	TAA		939	-	ATA	TAA		936	-	ATA	TAG		939	-	TTA	TAG
trnL1	66	-			UAG	66	-			UAG	66	-			UAG	66*	-			UAG	66	-			UAG	65	-			UAG	66	-			UAG
rrnL	1292	-				1292	-				1292*	-				1295*	-				1292*	-				1289	-				1294	-
trnV	65	-			UAC	65	-			UAC	65	-			UAC	65	-			UAC	64	-			UAC	64	-			UAC	66	-			UAC
rrnS	799	-				795	-				795	-				795	-				793	-				795	-				794	-
control region	946					unannotated					unannotated					unannotated					unannotated					976					unannotated
trnI	67	+			GAU	67	+			GAU	67	+			GAU	66	+			GAU	67	+			GAU	66	+			GAU	67	+			GAU
trnQ	68	-			UUG	68	-			UUG	68	-			UUG	68	-			UUG	68	-			UUG	68	-			UUG	68	-			UUG
trnM	66	+			CAU	65	+			CAU	65	+			CAU	66	+			CAU	66	+			CAU	66	+			CAU	65	+			CAU
nad2	996	+	ATT	TAG		996	+	ATT	TAG		996	+	ATT	TAG		996*	+	ATT	TAG		996	+	ATT	TAG		996	+	ATT	TAG		996	+	ATT	TAG
trnW	68	+			UCA	69	+			UCA	69	+			UCA	69	+			UCA	68	+			UCA	68	+			UCA	68	+			UCA
trnC	62	-			GCA	62	-			GCA	62	-			GCA	62	-			GCA	63	-			GCA	63	-			GCA	62	-			GCA
trnY	63	-			GUA	65	-			GUA	65	-			GUA	65	-			GUA	64	-			GUA	64	-			GUA	64	-			GUA
