# Supplementary material for: Mitogenome phylogenetics in the genus Palaemon (Crustacea: Decapoda) sheds light on species crypticism in the rockpool shrimp P. elegans
Source: PLoS One. 2020 Aug 18;15(8):e0237037. doi: 10.1371/journal.pone.0237037 (PMC7444591; doi:10.1371/journal.pone.0237037)
Supplement: S2 Table — (XLSX) [file pone.0237037.s006.xlsx]

## Sheet: S2_Table
	Palaemon sinensis	Palaemon macrodactylus	Palaemon gravieri	Palaemon annandalei	Palaemon modestus	Palaemon carinicauda	Palaemon serenus	Palaemon varians	Palaemon zariquieyi	Palaemon elegans (Atlantic)	Palaemon elegans (Mediterranean)	Palaemon elegans (cryptic species)	Palaemon longirostris	Palaemon adspersus	Palaemon serratus (Atlantic)	Palaemon serratus (Mediterranean)	Palaemon capensis	Macrobrachium rosenbergii	Macrobrachium lanchesteri	Macrobrachium bullatum	Macrobrachium nipponense
Palaemon sinensis	*
Palaemon macrodactylus	2.89347	*
Palaemon gravieri	2.85773	0.180903	*
Palaemon annandalei	2.72174	2.18169	2.14595	*
Palaemon modestus	3.05716	2.51711	2.48137	1.75647	*
Palaemon carinicauda	3.1244	2.58435	2.54861	1.82371	0.762147	*
Palaemon serenus	3.15212	2.86696	2.83122	2.69523	3.03065	3.09789	*
Palaemon varians	3.06018	2.77502	2.73928	2.60328	2.9387	3.00595	2.74506	*
Palaemon zariquieyi	3.37249	3.08733	3.05159	2.9156	3.25102	3.31826	3.05738	1.00462	*
Palaemon elegans (Atlantic)	3.12604	2.84088	2.80514	2.66915	3.00457	3.07181	2.81093	2.64001	2.95233	*
Palaemon elegans (Mediterranean)	3.12426	2.83911	2.80337	2.66737	3.00279	3.07003	2.80915	2.63823	2.95055	0.0165239	*
Palaemon elegans (cryptic species)	3.10225	2.81709	2.78135	2.64536	2.98078	3.04802	2.78714	2.61622	2.92853	0.15001	0.148234	*
Palaemon longirostris	3.14943	2.86427	2.82853	2.69254	3.02796	3.0952	2.83431	2.6634	2.97571	1.87576	1.87398	1.85197	*
Palaemon adspersus	3.17316	2.888	2.85226	2.71627	3.05169	3.11893	2.85805	2.68713	2.99945	1.89949	1.89772	1.8757	0.822033	*
Palaemon serratus (Atlantic)	3.24057	2.95541	2.91967	2.78368	3.1191	3.18634	2.92545	2.75454	3.06685	1.9669	1.96512	1.94311	0.889439	0.693215	*
Palaemon serratus (Mediterranean)	3.17391	2.88876	2.85302	2.71702	3.05244	3.11968	2.8588	2.68788	3.0002	1.90024	1.89847	1.87645	0.822786	0.626563	0.251919	*
Palaemon capensis	3.42607	3.50241	3.46667	3.33067	3.66609	3.73334	3.76106	3.66911	3.98143	3.73498	3.7332	3.71119	3.75837	3.7821	3.84951	3.78285	*
Macrobrachium rosenbergii	3.78065	3.857	3.82126	3.68526	4.02068	4.08792	4.11565	4.0237	4.33602	4.08957	4.08779	4.06578	4.11295	4.13669	4.20409	4.13744	3.34169	*
Macrobrachium lanchesteri	3.91465	3.99099	3.95525	3.81926	4.15468	4.22192	4.24964	4.1577	4.47001	4.22356	4.22179	4.19977	4.24695	4.27068	4.33809	4.27144	3.47568	0.842364	*
Macrobrachium bullatum	3.62197	3.69831	3.66257	3.52658	3.862	3.92924	3.95696	3.86502	4.17733	3.93088	3.92911	3.90709	3.95427	3.978	4.04541	3.97876	3.183	1.70824	1.84223	*
Macrobrachium nipponense	3.5998	3.67614	3.6404	3.50441	3.83983	3.90707	3.93479	3.84285	4.15516	3.90871	3.90694	3.88492	3.9321	3.95583	4.02324	3.95659	3.16083	1.68607	1.82006	1.29754	*
