# Supplementary material for: Mitogenome phylogenetics in the genus Palaemon (Crustacea: Decapoda) sheds light on species crypticism in the rockpool shrimp P. elegans
Source: PLoS One. 2020 Aug 18;15(8):e0237037. doi: 10.1371/journal.pone.0237037 (PMC7444591; doi:10.1371/journal.pone.0237037)
Supplement: S1 File — (TXT) [file pone.0237037.s007.txt]

#NEXUS
BEGIN DATA;
	[atp6_aligned.fas_gene1 1-672 atp8_aligned.fas_gene2 673-828 cob_aligned.fas_gene3 829-1962 cox1_aligned.fas_gene4 1963-3495 cox2_aligned.fas_gene5 3496-4185 cox3_aligned.fas_gene6 4186-4971 nad1_aligned.fas_gene7 4972-5907 nad2_aligned.fas_gene8 5908-6900 nad3_aligned.fas_gene9 6901-7251 nad4_aligned.fas_gene10 7252-8583 nad4l_aligned.fas_gene11 8584-8880 nad5_aligned.fas_gene12 8881-10584 nad6_aligned.fas_gene13 10585-11097 ]
	DIMENSIONS NTAX=21 NCHAR=11097;
	FORMAT DATATYPE = DNA GAP = - MISSING = ?;
	MATRIX
	P. adspersus	ATGATAGCAAATTTATTCTCTAGATTTGACCCCCTCTCTACCATAGGAAACCTCTCATTAAATTGAGCTTCCACCATCTTAGCAATTTTCTTTTTACCTTATATCTTTTGAGCTATGCCTTCTCGAGCTTCTATTTTATGATCCTCTTTAATATTAACCCTTCATAAAGAATTAAAGATCCTTTTAGGGGCCTCTAATCCAGGAGGAACTTTAGTATTTACGTCACTTTTCAGGCTCATTATATTTAATAACCTTTTAGGCCTAGTTCCATATATCTTTACAAGAACAAGACATCTTGTTTTTACTTTATCATTAGCTTTACCTTTATGAATAACTTCAATAATTTTTGGGTGATTAAACCACACCAAACACATGTTTGCTCACTTAGTTCCAATAGGGACCCCAGGACCTTTAACACCTTTAATAGTTCTCATTGAAACTGTCAGAAACATCATCCGACCAGGTACACTGGCTGTCCGGTTAGCAGCTAATATAATTGCAGGTCATCTACTACTTACTCTCCTAGGGAACACAGGTCCCAGTTTTAGTAAAACTCTCCTTCCTATCTTACTATTCTCCCAATTTTTACTATTAATCTTAGAATCGGCGGTAGCTGTTATTCAGTCTTACGTTTTTGCCGCCCTAAGAACTCTATACACTAGAGAAGTAAACATCCCTCAAATAGCCCCTCTCCTATGACTTAATCTATATATTTTTTTTACAATTATATTTGCCATTATTGTTATTATAAACTTTTATATGAAGCCCCCCATTAAAGTAAATGTTCCTACTAAACTAAGTAGATTAAACCCTCAAACTTGAAAATGAATGGCAGCCCCTATTCGAAAATCACACCCACTCTTTAGTATCGCCAACGGAGCTTTAGTAGATCTTCCTACTCCAGCTAATATTTCTACTTTATGAAACTTCGGATCTCTCCTAGGCCTTTGCTTAATAGTTCAAATTGTAACTGGCTTATTCTTAGCTATACACTATACAGCAGATGTTGACTTAGCCTTTTCAAGAGTAGCTCACATTTGCCGAGATGTAAACTATGGATGACTTCTTCGGACAGTACACGCCAATGGAGCCTCGTTTTTCTTTATTTGTTTATACAGACATATTGGACGAGGTATATACTACGGCTCTTTTCTTTACATACATACCTGATCTGTGGGAGTAATCATTTTATTCTTAGTTATGGCCACAGCTTTTCTTGGCTATGTTCTCCCCTGAGGGCAGATATCTTTTTGAGGTGCAACTGTTATTACTAATCTTATATCAGCTGTGCCTCTAGTAGGGACTGATCTTGTCCAATGAATTTGAGGAGGATTTGCAGTAGGAAACGCCACTTTAACACGATTTTTTACTTTCCATTTCCTCCTACCTTTTATTGTAGCAGCCGCTTCTATAGTACACATCCTATTTCTTCATCAAACTGGCTCTAACAATCCACTTGGGATTTCTAGTCAGCTAGAAAAAGTTCCATTCCATCCTTATTTTTCATTCAAGGACATCGTAGGCTTCGTAGTTCTCTTAAGAGCTCTTATTATTCTCACCCTTCTAACTCCTTATCTTTTAGGAGATCCTGATAACTTTATTCCTGCCAATCCTTTAGTTACCCCAGCACACATCCAACCAGAATGATACTTCTTATTTGCCTATGCAATTCTACGATCTATCCCTAATAAATTAGGTGGTGTTATTGCGCTAGTTATATCAGTAAGTATTCTATTTATTCTTCCCTTCACACACAAAGCTAAATTTCGAAGACTCTCGTTTTACCCTGTAAATCAGTTTATATTCTGATCTATAGTAGTAATCGTAATGTTACTTACATGAATTGGAGCTCGACCTGTAGAAGACCCATTTATTTTAACAGGGCAGATCCTTACAGCTGCTTATTTCTCCTTCTATCTTATTAACCCCCTTACCCTACTTGCTTGAGATAAACTAATAGACACGCAACGATGACTTTTCTCCACAAATCATAAAGACATTGGAACTTTATATTTTATTTTCGGAGCTTGGGCAGGTATAGTAGGAACTTCCCTAAGACTTTTAATTCGAGCTGAATTAGGACAACCTGGCACTTTAATTGGAAATGATCAAATTTATAATGTAGTGGTTACTGCTCATGCCTTTGTAATAATCTTCTTCATGGTTATACCTATTATAATTGGAGGATTTGGAAATTGATTAGTCCCTTTAATGTTAGGAGCTCCTGATATAGCTTTCCCACGAATAAATAACATGAGATTCTGGTTATTACCTCCTTCTTTAACCCTTCTCCTTTCAAGGGGAATAGTAGAAAGAGGAGTAGGTACCGGTTGAACGGTTTACCCTCCCCTAGCAAGAGGTTTAGGTCACGCAGGTGCTTCTGTAGACTTAGGTATTTTCTCTTTACACTTGGCAGGTGTATCTTCCATTTTAGGAGCGGTTAACTTCATTACCACTGTAGTTAATATACGAGCTCCAGGTATAACTATAGACCGTACCCCATTATTCGTATGAGCAGTTTTTTTAACTGCCATTCTTCTTCTCCTTTCACTACCAGTATTAGCAGGGGCAATTACCATGCTACTTACAGATCGTAATTTAAACACTTCATTCTTTGACCCAGCAGGAGGGGGTGACCCCATTCTCTATCAGCACCTATTTTGATTTTTCGGACACCCAGAAGTATATATTTTAATTCTCCCAGCGTTCGGAATAATCTCACATATTGTTAGACAAGAAGCGGGGAAAAAAGAATCTTTTGGAACTCTAGGAATAATTTATGCTATAATAGCAATTGGAGTATTAGGATTTGTTGTCTGGGCTCACCATATATTTACAGTCGGTATAGATGTAGACACTCGAGCTTATTTTACATCTGCAACAATGATCATTGCAGTTCCGACTGGAATTAAAATTTTTAGATGGTTAGCCACCCTTCATGGGACTCAATTTTCATATAGCCCTTCTTTAATCTGAGCTTTAGGATTTATTTTCTTGTTCACAATAGGGGGACTTACAGGAGTCGTTTTAGCTAACTCTTCTCTTGATATCATTTTACACGACACATACTATGTAGTTGCCCACTTTCATTATGTTCTCTCAATAGGAGCTGTATTTGGCATCTTCGCTGGGATTGCACATTGATTCCCTTTATTTACTGGTTTATCACTAAAACCACACTTTTTAAAAATTCACTTTACAACAATATTTATTGGAGTGAATCTAACATTCTTTCCTCAACACTTCCTAGGCCTAAATGGTATACCGCGACGGTATTCAGACTACCCTGACGCCTATACTACTTGAAATGTAGTTTCATCAATCGGCTCAACGATTTCACTGATCGCTGTTTTAGGATTCGTAGTTGTAATTTGAGAAGCTTTTTCAGCTAAACGACCTGCTGTATTTTCTCTTTTTCTACCAACCTCTATTGAGTGACAGCATAACTATCCACCAGCAGACCATAGATTCTATGAAATCCCTCTAATTACTAACATGGCAACCTGGACAGCTTTAAATTTTCAAGATGCAGCCTCTCCTTTAATAGAACAATTAATCTTCTTTCATGACCACGCTATATTAGTATTAATTCTAATTACTACGTTAGTAGGATTTGTAATATCTTCCTTATTTTTTAATTCTTTAACGAACCGTTTCTTATTAGAACACCAGGCGATTGAAACTGCATGGACAATCTTACCAGCACTAATTTTAATCTTTATTGCCTTACCTTCTCTTCGCCTCCTTTATCTACTAGATGAAGTAAATAACCCTAGTGTTACCTTAAAAGTTATTGGACACCAATGATACTGAAGATATGAGTACTCAGACTTTGCCCAAGTAGAATTTGACTCTTACATAATTCCTACTAGAGATATAGAGGAATCAAACTTCCGACTCTTAGATGTGGATAACCGGACTGTTTTACCTATAAATACTCAAATTCGAGTGCTAGTCACCGCCGCTGATGTTATTCATTCTTGAACAGTACCTTCTCTAGGAGTAAAAGTTGATGCTATCCCCGGACGACTAAATCAAACGAGATTTCAAATGAACCGCCCAGGTTTATTCTATGGGCAATGTTCAGAGATTTGTGGAGCAAACCATAGATTTATACCTATCCTAGTAGAAAGGATCTCTGTAGAATCTTTCCTGAATTGAATTTCTAAAcacagtgaagaatccATGAAAAAACATGGATATCATGCATACCACTTAGTAGATATGAGACCTTGGCCTCTTGCAGGATCGATTAGAGCCATAATATTGACCACAGGATTAGTTAAATGATTCCATCAATTTAATATAGATTTATTAATTATAGGATTACTCACCACTCTTCTTACTATAATTCAATGGTGACGAGATATTACACGAGAAGCTACCTATCAAGGGCAGCATACAGCTAAAGTAGTTAATGGACTACGTTGAGGCATAATTTTATTTATTACTTCAGAAGTTTTATTTTTCTTCTCTTTTTTTTGGGCCTTCTTCCATAGAAGGCTATCACCTTCGGTAGAACTAGGTACTACATGGCCTCCAGCAGGGATCCAATCTTTTAACCCCTTCCAAATCCCATTACTAAACACAGCTATTCTCTTAGCTTCCGGAGCCACTGTTACATGAACTCACCACGCCATTCTTAGATCTAATTTCTCTCAAGCCACTCAAAGCTTAACTTTAACAGTATTTTTAGGCATATACTTTACTGCGCTACAAGCTCTTGAGTATTATGAAGCCCCCTTCACTATTGCAGACTCAGTTTATGGCTCAACTTTTTTTGTTGCCACTGGTTTTCACGGGCTTCATGTTATCATTGGCTCTGGATTCCTACTTGTCACCCTATATCGCCTATATAAATGCCACTTCACAGCTACTCATCACTTCGGATTTGAAGCTGCTGCCTGGTACTGACATTTCGTAGACGTAGTATGACTTTTCCTATATATTTCAATCTACTGATGAGGTGGGATAGTTTTAGTAAAGTTTGTTAGATATTTAGTCCTTCTGATTATAGTTCTTGTAGCTGTTGCTTTCTTTACCTTATTAGAGCGTAAAATCTTAGGGTACATCCAAATCCGAAAGGGTCCTAATAAAGTGGGTTTTATAGGATTGCTTCAGCCTTTTGCTGATGCGGTAAAGTTATTTACTAAGGAGCAGACATTTCCTACATTAAGGAACTTTATTCCTTATTACCTATCTCCAATTTTTAGGTTATTTATTTCTTTGATTATTTGGGTTGTGTTACCTTATGAGATTGGTTTATTTAGATTTGAGTTGGGTGTTTTATTTTTCCTTTGTTGTATAAGGGCTGGTGTCTACTCTACAATAGGTGCTGGCTGGGCCTCTAATTCTAAGTATTCATTACTAGGGTGTCTTCGGGCTGTGGCTCAAACTATTTCTTATGAGGTAAGTTTGGCTTTAATTCTTTTGGGTTTACTTTTTTTAGTAGGAGGATTAGATTTATCACTCTTTGAGAGCTATCAACGTTATATTTGGTTTTTAGTCGTCGCGGGCCCTTTAGGTCTTCTTTGATTTGCATCTTGTTTAGCGGAGAGTAATCGTACTCCTTTTGATTTCGCAGAGGGGGAGTCAGAATTAGTATCTGGTTTTAACACTGAATATAGAGCAGGTGGTTTTGCCCTTATCTTCATAGCGGAATATGCCAGAATTCTCTTTTTAAGAACTCTTTTTAGGATTTTATTCCTTGGGAGAGGTTTAACTTCTATTTTGTTTTATCTAAAAGTAGTTTTTATCGGATTTTCTTTTGTTTGAGTGCGTGGTACTTTACCTCGTTATCGGTATGACAAGCTAATGAATTTAACTTGAAAGAGTTTTTTGCCTATCTCTTTAAATTATTGTATTTTTTATAGAGGTATAATGGTTATGTTTTTATGTACATTG---ATTCTTTTATTTTCTCCCTCATTTATCTTGTTCTCATCCACATTAATAATAGGGACTTTCATCTCTATTTCCTCTTCATCCTGGTTTGTAGCTTGATTAGGATTAGAACTTAATCTACTCTCTTTTATTCCTTTAATCACTTCAAAACGAAATACTTTTTCTTCAGAGGCAGCTCTAAAATACTTCTTAGTTCAGACCTTAGGATCAGCTACTCTCCTAGCAAGAGTATCAATACTTTTCTTATTTAAAACATCACCAAATATCCTAATTCTATGTTCTTTAACATTGAAAATAGGGGCTGCTCCTTTACACTTTTGATTACCAACCATTATACAAGGAATGTCTTGACAAAATTGTCTAATTCTCATGACCGTACAAAAAGTAGCCCCTATTGTATTAACTTCCTATATTTTATCTCCTCAAACAAGATTCATTGTTATAATAATTTCTATATTATCAGCCCTTTTAGGGGGAATTGGAGGTTTAAACCAGACCTTATTGCGGAAGTTGATAGCTTATTCTTCGATTAATCATATAGCTTGGATGTTAGCCGCGATTTCCATAAACACTAATTTATGAGTCCACTATATTTTCGCCTATATTATCATTTCCATTTCTCTGGTAAATTTATTAAACTTTAACCAAGCATATCATATCAAACATTTAGCTAACCCATCTTGTTCTCAATTGAATAAAATTGTCATATTTCTAACCTTGTTTTCATTAGGAGGACTACCTCCCTTTTTAGGGTTTCTCCCTAAAATAAGAGTTGTTAAGGACTTAATTAACCAAGGGCTTTTACTATTAGCTTTCGTATTGACGATAAGAGCTCTTATTACACTATTCTATTATGTACGTCTATCAATCACAGCTCTTACTTTAGCCACTCCTAAGACTAGACAAAATATTAATTATGCGGACCATAAAGCATCAACTGCAACTTTATTAAATCTGCTACCTATTTTATTTCCTATAACCTTAATAATTCCTATTATTCTAATTATATTAATTATAATTTCTTTTGTTATAATCCTAGCCAGGATTATCATATTAATTTCTTCGATCCTCGCCAAGAAAACTATTACAGACCGTGAGAAGTGTTCTCCATTTGAGTGCGGATTTGACCCTAAAGGGTCAGCTCGACTTCCTTTTTCACTCCGGTTTTTTCTGATCGCTATCATCTTCCTCATCTTTGATGTAGAGATCACCCTAATTCTTCCTTTAATTAGAACCATTAAGTTAACCGAGATTAACACCTGGGTTATTACAGGAACCTTTTTCTTACTAATTCTTCTAGTTGGATTATACCACGAGTGAAATCAAGGGGCCCTTGAATGGTCCCTTATGTTAAAATTTATCTTTATAGTATTCACGATAACTTTGTTTTCAGGTAGTTGGGTTGGTGTTCAGTTGTCTTTATTTTTAGCTAGATTTCTTTTTGGTTTATTTTCTTTAAGTACTTTCTCTAATTTTCAGTTTGGTTACGGGTTAGGATTGGATTGAATTGGTTATATTTTGATTTTACTTAGAATCTGAATTATAGCGTTAGTTGTTAATGCTAGAGAGGCGGTTAAATCGCGTGGTTTACATGTAAATCTCTTCTTAGTTGTTAATTTATTGCTTTTATTGAGGTTAATAATAACATTTTCTTGTCTTGATTACCTTTTATTTTATATTTGCTTTGAGAGGTCTTTGATTCCGACCATGATTTTGATTTTAGGTTGAGGGTATCAACCTGAACGTCTGCAAGCTGGTGTTTATATATTATTTTATACTTTATTTGCGTCTCTTCCTTTACTGATTTCTTTTATTAGGTTATATAATATAGGTGGCACTGTAATTATAGGATTAGGTTCTATTCCCAGATTAAGCCCTAGCTTACTTTTAATCTGGTATGTTTGTAGGGTAATAGCTTTTGTTGTTAAGTTGCCTATATACTTAGTTCATTTATGATTACCTAAAGCCCACGTAGAGGCTCCTGTAGCTGGTTCTATAATCTTAGCCGGTGTTCTTTTAAAGTTGGGAGGGTATGGTTTAATTCGAGTTAGTCCCTTGTTCTGTTCGGTGGGTGTTATATATAGTTGGGTGTGAGTTGGTTTAAGGTTAGTAGGAAGAGTTATTGTAAGTTTAATTTGTATGCGTCAGAGAGATATGAAATCTTTGATTGCTTACTCTTCCGTGGCACACATAGGACTAGTATTAATTGGTCTTATGCTTTTTAGTTGATGGGGTTTATGTGGGGCAGTGGTTGTTATGGTAGGACATGGTTTATGTTCTTCTGGTTTATTTTGTTTGGCAAATATAAGATATGAGCGATTGGGTAGACGGAGTTTATTTATTAGAAAGGGTCTTTTAAATCTTATGCCCACATTAGCTATATGGTGATTTGCTTTGAGCGCTGGAAATATAGCAGCTCCTCCTACTTTAAATCTTTTAGGAGAAATTAGGTTAATTGTAGGGGTTTTAACATGATCTGGGATGAGAGGTTTTATAGTAGCTATATTATCTTTTTTTAGAGCTGCCTATACTCTTTACTTGTTTTCATTAAGGCAGCATGGTAAGTATTTTAGGTCTGTATTTTCTTGTAGAGCCGGAGAGGTTCGTGAATATTTAGTGTTAATACTCCATTGGTTACCTTTAAATATCCTTATTTTAGTTGGTTATATTATAGTAGTAATGGCAATTTTAAATATATGGTCTTGCTTACCTTTATTGAGTCTAAGGTGTGGTCTGTTTGCTTTTGTTGGTAAGCGGAAGCATCTTTTAGGGGTGTTACTAAGGTTGGAGTTCATTATAGTAAGAATTTTTTGATTTATACTGAGGGTAGTTATTTCCTTAGGGGGTGATTGTTATTTTATAATATTTTTTCTTACTTTATCTGCTTGCGAGGGGGCTTTAGGTTTAGCTTTACTAGTTTCTATTGTCCGAAGTCATGGGAATGATAATTTTAATAGATTTAATATTCTGGGATGTATAGCTGTAATTAGAATAGTATTTTTATTAAGAATTGCTTGTCTAGGGGTTTGAAACTCTCTTAGACTTTTAAAAAGAAATTCTTGTTATTTTTTAGAGTGGGAGCTTATTAGGGTAAATAGAGTTAGTGTCGAGATAGCTTTAATTTTTGATTGAATATCTCTTCTATTCCTTTCGTTTGTCTGTTTTATTTCTTCTATAGTTTTATATTATAGAGGAGGTTATATAATAGAGGATAAAAATATTGTTCGTTTTATCTATTTGGTTTTAGGGTTTGTTGCTTCAATATTATTTCTTATTTTAAGACCTAATTTAATTAGTATTTTACTTGGATGAGATGGGTTGGGCTTAGTGTCTTACGCTCTAGTTATCTATTACCAGAATGAGAAGTCGGCTGCGGCCGGGATGTTAACTGCTTTGTCTAACCGTATTGGGGATGTCGCTATTCTACTTAGGATTGCTTTTTTAGTGGATTTAGGGGGTTGAAACTTCATTTTTTATGTAGGTGGTGATTCTTTAAGGGGTAGGTTAGCACTTTGGTTCGTTGCTATTGCTGCTATGACTAAGAGAGCTCAAATTCCTTTTTCTGCTTGGCTACCAGCTGCTATAGCAGCTCCTACTCCTGTGTCGGCTCTCGTTCACTCTTCAACTTTAGTCACAGCTGGTGTATATTTGTTGATTCGGTTTAGGCCCAGGTTGAGGGGGACTTTAGTTAGGACTGTATTATTGCTAATTGGCTGTAGGACTATATTTATGGCTGGGTTAGGGGCAAATTTTGAGACAGATTTAAAGAAGATTATTGCTTTGTCCACTTTAAGTCAATTAGGGGTTATAGTTAGAATTTTAAGTTTTGGGGGAGCAATGTTAGCCTTCTTTCATTTATTAACACATGCTTTGTTTAAAGCTTTACTTTTCATGTGCGCTGGGTCAATTATTCATAGTGTGGGGGAGTCACAGGATATTCGAACTATAGGAAGCTTAGTTAGGTTTATACCTTTAAGGGTTATATGTATTAATTTAGCTAATTTGTCTTTATGTGGGATTCCATTTCTAGCAGGATTTTATTCTAAAGATTTAATTTTAGAAGTAGTTTTTATAGGCCCTCTAAATGTTATTTGTTTAATTATATACGGGGTGGCTACAGGTTTAACGGCAAGTTATAGTTTTCGGTTAGTTTATTATAGGTTGAGTGGGATTTGAAATTTAAACTGCGGTTCCTCAGTTAGAGACGAAGATACCTTGATAACCGGTCCCATAAGTGTATTAACTATTGGTGCTGTGGCAAGGGGGGCAGTTATTTCCTGGTTAATCTTCCCT---ACTTATTTAGTTTGTTTAAATTTTTTCTTTAAAATATTAACTTTAATGGTAGTTTTATTAGGCGGCTCTATTGGTTATTTTTTAAATATGATGGTAGTGAGATATAATTTAAAATCTATTAGATCTTATAAGATAACGTTATTTTCTGGTTCTATATGATTTATGCCTTTTTTATCTACTCTTGGTACAGCTTTAAGTAGTTTGAAAATTGGGACTTTTTACCTTCAAGTAAGTGATAATGGTTGATCTGAATATTATGGTGGCCAGGGTATATACTTATTAATGAAAGATTCAAGAAAAATCTTGCAAATTATTCAAGAAAACAGAATTAAGATTTACTTGGTAATGATATTAATCTGAATAGTAGGTTTTCTTTTAGTATTTATGTACACACTCATTTTTCTTTCCTTAACATTAGTATTAATTGCTTTCTGATTTGCTTTTATAGCTCACCCTTTAGCCATAGGGCTAACCCTTATTGCTCAGACTATCCTAATTTGTTCTGCAACAGGTTTGCTGTCAGGATTAAGGTGATTTTCATATATTTTATTTCTGATTTTCTTAGGAGCTACTTTAGTTCTGTTCATTTACGTTGCATCTTTAGCATCTAACGAAGTTTTTTCAACCACTCCCTTGATAACTTTAACTCTAATTGTTCCTATTGGGCTTATTCCTCTAATTGTATTTAGAGAGTCTCTAATGCTTCCAAGAAAAGAAATTCTTGAAAACTCTTTTCTTATTTATCCAGAAGAAATTAATGCCACCCAAATTAAATTAAATAATATATATAATCCAGTATCGGCGAATCTAACAAAAGTAGTCATTCTTTATCTTTTTCTAACACTAATTGTAGTTGTTAATTTAAGATCAAGATTCTTTGGCCCCTTACGAATATCT
	P. serratus Atlantic	ATGATAGCAAATTTGTTCTCTAGATTTGACCCACTTTCTACAGTAGCAAACCTTTCATTGAACTGAGCTTCTACTATCCTAGTAATTCTTTTTTTGCCGTACATCTTTTGAGCTATACCCTCTCGAGCTTCTTTCTTGTGATCTTATTTAATATTAATTTTGCACAAAGAATTAAAAATTCTCTTAGGGGCCGCCAATCCAGGGGGAACTTTAGTATTTATCTCACTTTTTAGATTTATTATATTTAACAACCTCTTAGGTCTAGTTCCTTATATCTTTACAAGTACAAGACATCTTGCTTTTACTCTTTCGTTAGCTCTACCCCTATGAGCAGCTTCAATAATCTTTGGATGACTAAAGCATACTAAACATATGTTTGCACATTTAGTTCCGGCAGGGACCCCTGGCCCCCTAACCCCTTTAATAGTCTTAATTGAAACTGTTAGAACCTTAATCCGCCCAGCTACATTGGCCATCCGATTAGCAGCCAACATAATTGCAGGACACTTACTACTCACCTTATTAGGTAATACAGGTCCTAGTTTCAGTAAAACCTTTCTTCCCGCCTTACTATTTTCCCAGTTTTTATTACTAATCTTAGAAGGGGCAGTGGCTATTATTCAAGCTTATGTTTTTGCTGCCCTAGTGACTTTATATACTAGAGAGGTAAACATCCCTCAAATAGCCCCACTTTTATGACTGAACTTGTATATCTTTTTCACAATTGTATTTGCCCTCGTTATCATTATAAATTTTTATATAAAGCCCCCCATTAAAATCAGTATTCCTGCTAAAATAGCTCAGCTAAACTCTCAAACTTGAAAATGAATGGCAACACCTATTCGAAAATCACACCCACTTTTTAGTATTGCCAACGGAGCTTTAGTAGACCTACCCACCCCGACTAACATTTCCACCTTATGAAATTTTGGATCTCTTCTAGGACTTTGCCTAATAATTCAAATCGTAACTGGACTATTCCTAGCTATACACTATACAGCAGATGTCGACCTAGCCTTCTCAAGAGTAGCCCACATCTGTCGAGATGTAAATTACGGCTGGCTTCTCCGAACTATGCACGCTAATGGTGCCTCATTTTTTTTTATCTGTCTTTACAGACATATTGGACGAGGAATATACTACGGTTCTTTTCTTTATACACAAACCTGATGTATAGGAGTAATCATTTTATTCTTAGTGATGGCTACAGCTTTTCTCGGTTATGTGTTACCTTGGGGCCAGATATCTTTCTGAGGTGCCACTGTCATCACTAACCTTATATCAGCTATTCCTTTAGTAGGAACTGATCTTGTTCAATGAATTTGAGGGGGCTTTGCAGTAGGAAATGCCACTTTAACCCGATTCTTTACTTTTCACTTTCTCCTACCTTTTATTGTAGCAGCCTCCTCTATAGTGCATATTTTATTTCTCCATCAAACTGGCTCTAATAACCCACTAGGAATTTCAAGTCAACTAGAGAAGGTGCCCTTTCACCCTTACTTCTCATTTAAAGATATTGTGGGATTTGTAGTTCTCTTAACAGCTCTTACTGTCCTCACTCTTTTAACCCCTTATCTTTTAGGAGATCCTGATAATTTTATCCCTGCTAATCCCCTAGTTACCCCGGCCCACATTCAACCAGAGTGATACTTCCTTTTTGCTTATGCAATTCTTCGATCTATTCCTAATAAACTAGGGGGTGTAATTGCACTTGTTATATCGGTAAGTATTTTATTTATCCTTCCTTTTACACACAAAGCTAAATTCCGAAGACTCTCGTTCTATCCTGTTAATCAGTTTATATTCTGATCTATAGTAGTAATCGTAATACTACTTACGTGAATTGGAGCCCGACCAGTAGAAGATCCGTTTATTTTAACAGGGCAGATCCTTACGGCTGCTTATTTCTCCTTCTATCTTATTAATCCGCTTACCTTACTTGCCTGGGATAAACTAATAAACACGCAACGATGACTTTTCTCTACTAACCATAAAGACATTGGAACTTTATATTTTATTTTTGGAGCTTGAGCAGGTATAGTAGGAACCTCTCTAAGACTCTTAATTCGAGCTGAATTAGGACAACCTGGGACATTAATTGGGAATGATCAAATTTATAATGTAGTTGTCACCGCCCATGCTTTTGTAATAATCTTCTTTATAGTTATGCCTATCATAATTGGGGGATTTGGAAATTGATTAGTGCCCCTTATATTAGGAGCCCCTGATATGGCTTTTCCTCGGATAAATAACATAAGATTTTGATTATTACCCCCCTCTTTAACTCTACTTCTTTCTAGAGGAATAGTAGAAAGTGGAGTAGGTACTGGATGAACTGTTTATCCACCCTTAGCAAGAGGTCTAGGACATGCAGGTGCTTCTGTAGATTTAGGCATCTTCTCGTTACACTTGGCAGGTGTGTCTTCTATCTTAGGAGCCGTTAATTTTATTACTACTGTAGTTAACATACGAGCTCCCGGTATAACTATAGACCGTACCCCGCTCTTTGTATGAGCAGTTTTCTTAACTGCGATCCTGCTTCTACTTTCGTTACCAGTTTTAGCCGGGGCTATTACTATACTTCTTACGGATCGTAACTTGAATACTTCATTCTTCGACCCAGCAGGAGGGGGTGACCCTATTCTTTATCAGCACTTATTCTGATTTTTTGGACATCCGGAAGTTTATATTTTAATTCTTCCAGCGTTTGGAATGATTTCGCATATTGTAAGACAAGAGGCAGGTAAAAAAGAGTCTTTCGGTACTCTAGGTATAATTTATGCTATAATAGCAATTGGAGTCCTAGGATTTGTAGTTTGAGCACATCATATATTTACAGTAGGAATAGATGTAGACACTCGAGCTTATTTTACATCTGCTACGATAATCATTGCAGTTCCCACTGGTATTAAAATTTTTAGGTGATTAGCCACACTACATGGAACTCAGTTTTCATACAGACCTTCTCTAATCTGAGCGCTAGGCTTCATCTTTCTCTTTACGATAGGGGGGCTAACTGGAGTTGTCTTAGCTAATTCTTCTCTTGATATTATCCTCCATGATACCTACTATGTAGTTGCTCACTTTCACTATGTTCTTTCAATAGGGGCCGTATTTGGTATTTTTGCTGGGATTGCACATTGATTCCCTTTATTTACAGGCCTTTCATTAAAGCCGCATTTTCTAAAAATTCACTTTACAACAATATTCATCGGAGTAAACCTAACATTTTTCCCCCAACACTTTCTAGGCTTAAATGGTATGCCGCGACGTTATTCAGACTATCCTGACGCTTATACTACTTGAAATGTGGTTTCATCAATTGGATCAACGATTTCCCTTATTGCTATTTTAGGCTTCGTGGTTGTAATTTGAGAAGCTTTCTCGGCTAAACGGCCTGCTGTATTCTCTCTCTTTTTACCAACCTCTATTGAGTGACAACACAATTACCCGCCCGCAGACCATAGATTCTCTGAAATCCCCCTAATTACCAATATGGCAACCTGAACAGCTTTAAATTTTCAAGATGCGGCATCTCCCTTAATAGAACAACTAATCTTTTTTCACGATCATACTATATTAGTACTAATTCTAATTACCACACTAGTAGGATTTGTACTTTCTTCTTTGTTTTTTAATTCTCTAACGAACCGTTTCTTGTTAGAACACCAAGCAATTGAAACTGCTTGGACAATCTTACCAGCTTTAATTCTAATCTTCATTGCTTTACCTTCTCTTCGTCTCCTCTATCTGTTAGATGAAGTAAACAACCCGAGTGTTACCTTAAAGGTAATTGGCCACCAATGATATTGAAGATATGAATATTCTGATTTTGCGCAAGTAGAATTTGACTCTTATATAATTCCTCAAGCAGATATAGAAGATTCGAATTTCCGCCTCTTGGACACTGACAACCGAACTATTTTACCTATAAATACTCAAATTCGGGTCCTTATCACTGCTGCCGATGTTATCCACTCTTGAACGGTACCTTCTTTAGGAGTGAAAGTTGATGCTATTCCTGGCCGGCTAAATCAAACTAGATTTCAAATAAACCGACCAGGTTTATTCTATGGACAATGCTCAGAGATTTGTGGGGCCAATCATAGCTTCATACCAATCCTAGTAGAGAGAATCTCTGTAGAGTCTTTCCTTAATTGAATTTCTAAACACAGGGAAGAGTCCATGCAAAAACATGGATACCATGCATATCACTTAGTAGATATAAGGCCTTGACCTCTTACAGGATCGATTAGAGCTATAATATTAACCACAGGATTAGTTAAATGATTCCATCAATTTAATATAGACCTATTAATTCTAGGCTTACTTACTACTCTTCTGACTATAGTCCAATGGTGACGAGATGTCACACGAGAGGCTACTTATCAAGGGCAACACACAGCTAAAGTAGTCAATGGACTACGTTGAGGTATAATCTTGTTTATTACTTCTGAGGTTTTATTTTTTTTCTCTTTTTTCTGAGCTTTCTTTCACAGGAGTTTATCACCTTCTGTAGAACTGGGAACCTCTTGGCCCCCAGCAGGAATCCAATCTTTTAACCCATTCCAAATCCCGCTACTTAATACAGCTATTCTTCTAGCCTCGGGGGCTACTGTTACATGAACCCATCATGCTATTATTAGGTCTAATTTCTCCCAAGCTATTCAGAGTCTAGCTCTGACAGTATTCTTAGGTATATATTTTACTGCGCTTCAAGCCCTTGAATATTATGAGGCCCCTTTCACTATTGCAGACTCTGTCTATGGCTCAACCTTTTTTGTCGCCACTGGCTTCCATGGACTTCATGTCATCATTGGGTCTGGATTTCTTCTTGTAACACTCTATCGCTTATATAGATGTCACTTTACAGCTACCCATCACTTTGGATTTGAAGCTGCTGCCTGATACTGACATTTTGTAGATGTAGTGTGACTTTTCTTATATATTTCGATCTACTGATGGGGCGGAATAGTTTTAGTGAAGTTTATTAGATATTTAGTCCTCTTGATTATAGTTCTTGTAGCTGTTGCTTTCTTTACTTTATTAGAGCGTAAAATTTTAGGATATATCCAAATTCGAAAAGGTCCTAATAAAGTGGGTTTAATAGGGCTACTGCAGCCTTTTGCTGATGCTGTGAAATTATTTACTAAAGAGCAAACATTTCCTACGTTAAGAAATTTTGTTCCTTATTATTTATCACCAATTTTCAGTCTATTTATTTCTTTAGTTATTTGAGTTGTATTGCCTTATGAAATTGGTTTATTTAGATTTGAGTTGGGTGTATTATTTTTCCTTTGTTGTATAAGAGCTGGGGTATATTCCACAATAGGGGCAGGGTGGGCTTCTAACTCTAAATATTCATTGTTAGGCTGTCTTCGTGCTGTAGCTCAGACTATTTCTTATGAGGTAAGTTTAGCTTTAATTCTGCTGGGACTACTCTTCTTAGTAGGTGGATTAGATTTATGTCTTTTTGAGAGCTATCAGCGGTATATTTGGTTTTTAGTTGTTAGAGGTCCTTTAGGACTCCTTTGATTTGCTTCCTGTTTGGCGGAAAGTAATCGAACTCCCTTTGATTTTGCAGAAGGTGAGTCAGAATTGGTATCGGGTTTTAATACTGAGTATAGTGCGGGTGGTTTTGCACTTATCTTTATAGCGGAATATGCTAGAATTCTTTTTTTGAGAACCCTTTTTAGGATTTTATTCTTGGGGAGAGGTCTAAGTTCTATTACTTTTTATTTAAAAGTGGTTTTTATTGGATTTTCCTTCGTTTGGGTACGCGGAACTTTACCACGGTACCGGTATGATAAATTAATGTATTTAACTTGAAAGAGGTTTTTACCTGTCTCTTTAAATTATTGCATTTTTTACAGGGGTGTAATAGTTATATTTTTATGTGCCATA---ATTCTTTTACTTTCTCCCTCCTTGGTTTTATTCTGGTCCACCTTAATAACAGGAACTCTTATCTCTATTTCTTCCTCATCTTGATTTGTAGCCTGGTTAGGTTTAGAATTAAATTTACTTTCTTTTATTCCCCTAATTACATCAAAACAAAATACTTTTTCCTCAGAGGCAGCTCTAAAATATTTCTTAATTCAAGCTTTAGGCTCAGCTACTCTTCTAGCAAGGGTCTCAATACTTTTTTTATTTAAAATAACACCAAGTATTTTGATCTTATGTTCTTTAACTTTAAAGATGGGGGCAGCTCCCTTACATTTCTGGCTACCGACTATTATACAGGGAATATCTTGACAAAATTGCTTAATTCTTATAACCTTGCAGAAGGTGGCCCCTATTGTACTAACCTCTTACACTTTATCCCCTCAAACAAGATTTCTTGTCATAAGAATTTCTATATTATCAGCTCTTTTAGGTGGGATTGGTGGTTTAAATCAAACTTTATTACGAAAGCTAATAGCTTATTCTTCTGTTAATCATATAGCTTGGATATTAGCAGCTATAATAATAAACACCAACCTGTGGGTCCATTATATTTTTGCTTACACTGTAATTTCCATTTCTTTAGTAACTCTTTTAAATTTTAACCAAGCCTATCATATTAAGCATTTAACTAACCCCTCTAATTCTCAATTAAATAAAATTATCATATTCCTAACCTTGTTTTCCCTAGGAGGATTACCTCCCTTCTTAGGATTTCTTCCTAAGTTAAGAGTTATTAAAGACCTAGTTAACCAAGAACTCTTGTTATTAGCTTTTATTCTAGCAATAAGAGCTCTTATTACACTTTTCTACTATGTACGCCTTTCTCTAACAGCTTTTACACTAGCTGCCCCCAAAACAAGACGGTCTTTTAACCACGCTAATCACAGGGCATCAACTATAACACTATTAAATATATTCCCCCTCTTTTTTCCTATAATTGTGATAATTCCTTTTATTCTAATTATAATAACTATAATTCTCTTTGTTATAATCCTAGCCAGGGCTGTTATATTAATTTCTTCACTCCTAGCCAAGAAGACTATTACAGACCGAGAAAAAGCATCTCCCTTTGAATGTGGATTTGATCCCAAGGGATCTGCTCGGCTCCCCTTTTCTCTCCGATTCTTTTTAATTGCTATTATCTTTCTTATCTTTGATGTAGAGATTACTCTAATTCTCCCTTTAATTACAACTATTAAACTGACCGAAATTAAAACCTGAATCGTTACAAGAACTTTTTTTCTCTTGATCCTTCTCATTGGGTTGTACCATGAATGAAATCAAGGAGCTCTTGAGTGATCACTTATGTTAAAATTTATTTTTATAGTTCTTATGATAAATTTGTCTTTAGGTAATTGGGTGAGTGTGCAGTTATCTCTATTTTTGGCTAGATTTCTTTTTGGTTTATTTTCTTTAAGTACTTTTTCTAATTTTCAAGTTGGTTACGGTTTAGGGTTGGATTGAGTTGGTTATATCTTAATTTTGCTCAGAATTTGAATTATAGCACTAGTGCTTAGTGCCAGAGAGGCGATTAAATCTCGTAATATACATGTAAATCTTTTCCTAATTGTTAATCTACTGCTGTTATTAAGTTTAATAATGACATTTTCTTGTTTAGACTATCTTCTGTTTTATATTTGCTTCGAAAGGTCTTTAATCCCAACTATAATTTTGATCTTAGGCTGAGGCTATCAACCTGAGCGTCTTCAGGCAGGCGTTTATATGCTGTTTTATACTTTATTTGCGTCTCTTCCGTTATTGATTTCTTTTATTAGATTATATAATATAAGTGGAACTTTAATTATAGGTCTTAGTTCAATCCCTAGCTTAAGTTCTACTTTAGTTTTAATTTGATATATTTGTAGTGTGATAGCTTTCGTTGTTAAATTGCCTATATATTTGGTCCATTTATGACTACCTAAGGCTCATGTAGAGGCCCCTGTAGCTGGCTCTATGATTTTAGCTGGTGTTCTTCTAAAATTAGGGGGTTATGGGTTGATTCGAGTCTGTCCTTTATTTTGTTCAACAGGTGTTACGTATAGTTGAGTTTGAGTTAGTCTAGGTTTAGTGGGGGGAGTTATTGTGAGTTTAATTTGTATGCGTCAGAGAGATATGAAATCTCTAATTGCTTATTCTTCGGTTGCGCATATAGGGTTGGTATTAGTCGGTTTAATACTTTTTAGTTGATGGGGTCTATATGGGGCTGTAATTGTTATGGTAGGGCATGGTTTATGCTCTTCTGGTTTATTTTGTTTGGCAAATATAAGATATGAGCGATTAGGTAGTCGAAGCTTGTTTATTAGAAAAGGTCTTTTAAATTTTATACCTACCTTAGCCATATGATGATTTGCTTTAAGAGCTGGTAATATAGCAGCTCCTCCCACTTTGAATCTTTTAGGAGAAATTAGATTAATTGTGGGGATCTTAAGATGGTCTGGGGTTACTATTTTTATAGTGGCTATATTATCTTTTTTCAGAGCTGCTTATACTCTTTATCTGTTTTCACAGAGTCAGCATGGTAAGTATTTTAGGTCTTTATTTTCTTGTAGGTCTGGGGAAGTTCGAGAGTATTTAGTATTAATACTTCATTGATTGCCTTTAAATATTCTTATTTTAATTGGTTATATTTTAGTAATAATGGCAATTTTGAATATATGGTCTTGCTTATCTTTAGTGAGTTTAAGTTGTGGTTTGCTTTCTTTTGTTGGTAAGCGGAAACATCTTTTAAGGGTGTTATTAAGGTTGGAGTTTATTATAGTAAGAATTTTTTGGTTTATACTGAGGCTGCTTACTTCTTTGGGTAGAGATTGTTATTTTATAATATTTTTTCTTACTTTATCTGCTTGCGAAGGAGCTTTAGGTTTGGCTTTGTTAGTTTCTATTGTTCGAAGCCACGGAAATGATAACTTTAATAGATTTAATATTTTAGGATGTATAGCTATAACTAGAATAGTCTTTTTATTTAGAATTGGCGGCTGAGGAGTTTTGAGTTCTCTTATACTTTTAAAGAGAGATTCTTGTTATTTCTTAGAATGGGAGCTTATTAGGGTGAATAGAGTTAGTGTTGAGATAGCATTGATTTTTGATTGAATATCTCTTTTATTCCTTTCCTTTGTTTGCTATATTTCTTCTATGGTTTTATATTATAGGGGAGGTTATATATCAGAAGATAAAAATATTATGCGTTTTATTTATTTAGTTTTAGGTTTTGTTGCTTCAATATTATTTTTGATTTTGAGTCCTAATTTAATTAGTATTTTATTGGGCTGAGACGGGTTAGGATTAGTGTCTTATGCTCTAGTTATTTATTATCAGAATGAGAAGTCAGCTGCTGCTGGGATATTAACTGCTTTATCTAACCGTATTGGAGATGTTGCTATTTTACTTAGAATCGCTTTTTTAATGGATTTAGGGGGTTGGAATTTTATTTTCTATGTAGGTGGGCCCTCTTTAGAGGGAAGTCTAGCACTTTGGTTTATTGTAATAGCTGCTATAACTAAAAGAGCTCAAATTCCCTTTTCTGCCTGGTTACCAGCTGCCATGGCAGCTCCTACTCCCGTATCGGCTTTAGTTCACTCATCAACTTTAGTCACAGCTGGTGTATACCTCTTAATTCGATTTAGCCCTAGGCTAAGGGGCACTTTAGTTAGAACCGTTTTATTATTGGTAGGTTGTACTACTATACTTATGGCTGGGTTAGGAGCAAATTTTGAAACAGATTTAAAAAAAATTATTGCTTTATCTACTTTAAGTCAATTGGGGGTAATAATCAGAATTTTAAGTTTTGGGAGAGCAATATTGGCTTTTTTCCATTTATTAACTCATGCATTGTTTAAGGCTTTACTTTTTATGTGTGCTGGGTCAATTATTCATGGTGTCGGAGAGTCTCAGGATATTCGAACTATGGGAAGTTTAGTGGGATTTATGCCTTTGAGGGTTATATGCATCAATTTAGCTAATTTATCTTTATGTGGAATTCCTTTTTTAGCTGGTTTTTATTCTAAAGATTTAATTTTAGAGGTAGCTTTTATAGGTCCTTTAAATATTATTTGTTTAATTATATACGGGGTGGCTACAGGCTTAACTGTAAGCTATAGGTTCCGGTTAGTTTATTATAGATTAAGAGGGGCTTGAAATTTAAATTGTGGTTCTTCAGTGAGAGATGAAAATGTTTTGATAACCGCCCCTATAAGTGCATTAACACTTGGGGCAGTAGTAAGAGGGGCAGTTATTTCTTGGTTAATTTTTCCT---TCATATATAATCTGTTTAAGCTTTTTCTTTAAAATATTAACTTCGTTAGTAGTTTTATTGGGGGGCTCTATTGGTTATTTTTTAAATATAGTTGTAGCTAGATATAATTTAAAATCTATCAAACTATATGAAATAACCTTATTTTCGGGCTCTATGTGGTTTATACCTTTTTTATCTACCTTAGGGGTGGGCTTAAATACCTTGAAAATCGGAACTTTTTACTTTCAACTGAGAGATAATGGTTGATCTGAATATTATGGGGGTCAAGGTATATATTTACTAATAAAAGATTCAAGAAAAGTCTTACAAATTATTCAAGAAAACAGAATTAAGATTTACTTAGTAATAATGCTAATTTGGATGGTAGGTTTTTTATCGGTATTTATGTCAACACTCATTTTTTTAACCCTGACATGTATATTAGTAGCCGTTTCCTTTAATCTGATAGCCCACCCTCTAGCTTTAGGGCTAACCCTTATTCTTCAAACTATTTTAATTTGCTCCGCAACAGGGTTACTTTCAGGACTAAGGTGGTTTTCATATATCTTATTTCTGATTTTTTTAGGTGCTACTTTAGTTTTATTCATTTATGTTGCATCTCTAGCATCTAACGAAGTTTTTTTAATTACCCCCTTAATCGTTTTAACTCTTATTATCCCTGTTGGAATTATTCCTCTTGTGATATTTCAAGAATCTTTAATGACCCCAAGAAAAGAACTTCTTGAAAACTCTTTTTTAATCTACCCAGAAGAACTAAATACCACCCAAATTAAGTTAAATAATCTGTATAATCCAGTATCAGCAAATATAACTAAGGTGGTTATCCTTTATCTTTTTATAACGTTAGTTGTGGTTGTTAATTTAAGATCAAGATTCTTTGGCCCTTTACGAATATCT
	P. varians	ATGATAGCTAACCTATTCTCTAGTTTTGACCCTCTGTCTAGCCTAGGCAACCTATCTTTAAACTGAGCTTCTACCTTATTAGCCCTACTATTTATGCCTTATTTGTACTGAGCTATACCCTCTCGGGCCTCTCTCCTCTGATCTTCCCTATTAATAGTGCTACACAAAGAGCTGAAGATCCTACTAGGACCCGCCAATCCAGGAGGGACACTAATCTTTATTTCTTTATTTAGGTTAATTATGTTTAATAATTTTCTAGGATTAACTCCTTACGTGTTCACAAGTACAAGACACCTTGTCATAACACTATCTCTCGCCCTACCTCTATGAATAACTTCAATAATTTTTGGGTGACTAAATCATACCAAACACATGTTTGCCCATTTAGTCCCGGCGGGAACTCCTGGTCCCCTCACCCCACTTATAGTTTTAATTGAGACAGTAAGTAATATTATCCGACCAGGAACTTTAGCCGTCCGACTGGCAGCTAATATGATTGCAGGCCACCTGCTACTTACCTTATTAGGTAACACAGGCCCTAGTTTTTCTAACGCACTCCTTCCTGTGCTATTATTTTCTCAAAGACTTCTATTGATTCTGGAGTCAGCTGTTGCTATTATCCAGTCTTACGTCTTTGCTGCTTTAAGTACTCTTTACACAAGAGAAGTAAACATTCCGCAAATAGCCCCCTTGTTATGGATTAACCTTTACATCTTCTTCACTATTGTATTTATGCTGGTCATTATTATAAACTTTTATACAAAGCCTCCCATTAAAATCAAAAGTCCGCTGACATCCACCACTAATCCCTCCCACATTTGAAGATGAATGGCAACTCCAATTCGGAAATCCCACCCACTTTTTAGTATTGCTAACGGGGCTCTAGTAGACCTTCCTACCCCTGCTAACATTTCAACGCTATGAAATTTTGGCTCTCTATTAGGTCTTTGCCTCATGATCCAAATCGCTACAGGCTTATTTTTAGCTATGCACTACACAGCAGATGTAGACTTAGCTTTTTCTAGTGTTGCTCATATTTGCCGTGATGTTAACTATGGCTGGCTACTTCGAACAGTACATGCTAACGGGGCTTCTTTTTTCTTCATTTGTCTCTACAGCCACATTGGGCGAGGTATATATTATGGATCTTTTCTTTATATACACACCTGATCCGTCGGAGTAATCATCTTATTTCTGGTTATGGCCACTGCCTTTCTCGGCTATGTGCTTCCATGAGGGCAGATGTCTTTTTGAGGAGCAACCGTTATTACAAACCTTATATCTGCTATCCCACTTGTGGGTACTGATTTGGTACAATGAATTTGAGGAGGGTTCGCAGTTGGCAATGCCACTTTAACCCGGTTCTTCACCTTTCATTTCTTGCTCCCGTTTATTGTTGCAGCAGCTTCAATGGTTCATATTCTGTTTCTTCATCAAACAGGCTCTAATAATCCCTTAGGAATCTCGAGTCAGCTGGAAAAAGTTCCCTTCCATCCTTACTTTTCCTTTAAAGATATTGTAGGCTTTGTAGTGCTGTTGATAGCTCTCATCATTTTAACACTTCTAACTCCCTATCTACTTGGAGACCCAGATAATTTTATTCCCGCTAACCCGCTAGTTACTCCAGCACACATCCAGCCAGAATGATACTTCTTATTTGCTTACGCAATCCTCCGTTCCATCCCAAATAAACTTGGAGGGGTTATTGCCCTTGTTATATCAGTAGCTATTCTTTTTATCCTTCCCTTTACACACAAGGCCAAATTCCGAAGGCTTTCTTTCTACCCACTTAACCAATTTATGTTTTGGTCGCTAGTTGTAATCGTTGTTCTCTTGACATGAATTGGAGCTCGGCCGGTAGAAGACCCTTATATTCTCACAGGACAACTCCTAACAGGAGCCTATTTCGCTTTTTACCTGATCAACCCACTTACCCTTCTCATGTGGGATAAACTAATAGACACGCAACGATGACTTTTTTCCACTAATCATAAAGACATTGGCACTTTATACTTTGTATTCGGAGCTTGGGCAGGAATAGTAGGCACTTCTCTAAGGATATTAATTCGGGCTGAGTTAGGCCAGCCCGGAACTCTGATCGGCAATGACCAGATCTATAATGTTGTGGTAACTGCGCATGCTTTCGTAATAATTTTTTTTATGGTTATACCGATTATAATCGGTGGGTTTGGAAACTGGCTAGTGCCCTTAATATTAGGTGCACCGGATATAGCTTTTCCGCGGATAAATAACATAAGTTTCTGACTTTTACCTCCATCTTTAACATTACTTCTTTCTAGGGGTATAGTAGAGAGGGGAGTGGGCACGGGCTGAACCGTTTATCCTCCTCTTTCGAGAGGGCTAGGCCACGCTGGAGCTTCAGTAGACCTTGGTATCTTCTCACTCCATCTAGCAGGAATTTCTTCTATCTTAGGGGCTGTAAACTTTATTACTACCGTAGTTAATATACGAGCCCCAGGGATAACTATGGATCGAACTCCCCTTTTTGTATGAGCAGTCTTTTTAACTGCCATTCTTCTTCTTCTTTCGCTCCCCGTATTAGCAGGAGCAATTACTATGTTACTAACAGATCGTAATCTAAATACTTCATTCTTTGATCCAGCAGGAGGTGGAGATCCTATTCTGTACCAACATCTGTTCTGATTCTTTGGGCACCCTGAGGTTTATATTTTAATCTTGCCCGCTTTTGGTATAATTTCTCACATTGTAAGTCAAGAAGCAGGTAAAAAAGAGTCTTTCGGTACGCTAGGTATGATCTACGCCATGATGGCCATTGGAGTGTTAGGCTTTGTAGTGTGAGCACACCACATGTTTACAGTAGGGATAGATGTAGACACTCGAGCTTACTTTACTTCAGCCACGATGATTATTGCTGTTCCCACAGGAATTAAGATCTTCAGGTGACTAGCTACTCTTCACGGGACCCAATTTACCTACAGACCTTCGTTAATCTGAGCCCTTGGTTTCATTTTCCTCTTCACCATAGGAGGACTAACAGGAGTTGTCCTTGCTAATTCTTCTATTGATATTATTCTACATGACACTTATTACGTAGTGGCTCACTTCCACTATGTTCTCTCTATAGGAGCTGTGTTTGGCATCTTTGCCGGAATTGCTCACTGATTTCCCCTCTTTACAGGACTCTCGTTACGTCCCTCGTGACTTAAAATCCACTTCACTACTATATTTATTGGGGTAAACTTAACATTCTTTCCTCAGCACTTCCTAGGGTTGAACGGAATGCCGCGGCGATATTCAGACTATCCCGATGCCTATACAACTTGAAATGTTGTCTCTTCTATCGGGTCGACTATCTCTTTAATCGCAGTTCTTGGCTTTGTAATCGTAATTTGAGAAGCTTTTTCAGCCAAACGACCCGCACTATTCTCCCTATTCATACCTACTTCTATTGAGTGACAGCATAATTATCCGCCAGCTGATCATAGATTCTCAGAGATTCCTCTAATTACTAACATGGCAACCTGAACGGCTTTAAATTTTCAAGATGCTGCTTCCCCTCTGATAGAACAGCTAATCTTCTTTCATGATCATGCTATACTTGTATTAATTCTGATTACTACTTTAGTAGGATTTATACTTTCTTCTCTCTTTTTCAATTCCCTTACCAATCGATTTTTACTCGAACACCAAGCAATCGAAACTGCTTGGACTATTCTACCAGCTTTAATTCTTATCTTTATCGCTCTTCCCTCTCTGCGATTACTTTACCTACTAGATGAAGTTAATAATCCCAGAGTTACTCTCAAGGTTATTGGACACCAATGATATTGAAGATATGAATATTCGGATTTTGCTCAAGTAGAATTTGACTCTTATATGATTCCTACGGCTGACATAGAAGATTCTAGGTTTCGGCTACTAGACGTAGATAACCGAACGGTGTTACCTATGAACACACAAATTCGGGTATTAATTACTGCAGCAGATGTTATTCATTCTTGAACAGTCCCCTCATTAGGAGTTAAAGTTGACGCCATCCCGGGGCGACTAAATCAGCTCAGGTTCCAAATAAACCGACCAGGGCTGTTCTATGGTCAATGTTCTGAGATTTGCGGGGCCAATCACAGATTTATGCCTATTGTAGTAGAAAGGACCTCTGTCGAATCTTTCCTTAACTGAATCTCTAAACACAGTGAGGACTctATGCAAAAACATGGATACCATGCCTACCACTTAGTAGACGTAAGACCTTGACCCCTGACAGGGTCGATTAGAGCTATGATGTTAACCACAGGGCTAGTTAAGTGATTCCATCAGTTTAATATAGATCTTTTAATTTTAGGACTCGTCACCACTCTTCTAACTATAATCCAATGGTGACGTGATATTACACGAGAAGCCACCTACCAGGGCCAACACACCGCAAAAGTTGTTAACGGGCTACGGTGAGGGATGATTCTGTTTATCACCTCAGAAGTTTTATTCTTCTTCTCTTTCTTTTGAGCTTTCTTCCACAGTAGACTTTCTCCCACGGTAGAACTAGGAACCTGTTGACCGCCAGCTGGAATCCAGTCTTTTAACCCCTTTCAGATCCCCCTCTTAAACACAGCTATTCTCCTCGCCTCTGGAGCCACTGTTACCTGAGCCCACCATGCTCTCCTTTGCTCAAACTTTACCCAAGCAATTCAAAGACTAGCTTTAACAGTATTTCTAGGGATGTACTTTACTGCTCTCCAGGCCCTAGAATATTATGAGGCTCCCTTTACTATTGCTGACTCTGTATACGGCTCGACTTTTTTTGTAGCTACCGGATTTCACGGACTACATGTGATCATTGGTTCCTTATTCCTTCTAGTAAACTTGTATCGGCTTTATGAATGTCATTTTACTGCTTCTCATCATTTCGGATTTGAAGCGGCCGCTTGATACTGGCATTTTGTTGATGTAGTATGACTTTTCCTCTATATCTCAATTTACTGATGAGGAGGTttattacttgtgaagtttgtaagttatttaattcttttggttATGGTCCTCGTAGCAGTGGCTTTTTTCACTCTACTTGAGCGCAAGATTCTAGGGTATATCCAAATTCGTAAGGGTCCTAATAAAGTAGGGTTTATAGGGTTACTTCAACCTTTCGCTGACGCAGTAAAGTTGTTCACAAAAGAGCAGACTTTTCCGACTCTTAGTAATTTTATTCCTTACTATTTTTCTCCTGTCTTTAGGTTATTTATCTCTTTAGTTATCTGGTCGGTGCTTCCTTATGATAGGGGGTTATTCAGATTCGAGCTTGGGGTTTTGTTCTTTCTTTGTTGTATAAGAGCCGGCGTGTATTCTACAATAGGGGCTGGGTGAGCTTCGAACTCTAAGTACTCTCTACTAGGGTGTCTCCGTGCCGTGGCTCAAACAATCTCTTACGAGGTAAGTTTAGCTTTAATCTTGTTGAGGTTATTGTTCTTAGTAGGCGGTCTGGACTTGTGCTTATTTGAAGAATATCAACGTTACAGCTGGTTTGTTGTGGTAGCCGCCCCCCTTGGCTTACTCTGATTTGCTTCTTGCCTAGCTGAGAGGAACCGCACTCCTTTCGATTTCGCGGAAGGGGAATCTGAATTAGTGTCAGGGTTCAACACTGAGTATAGGGGAGGCGGGTTTGCTCTTATTTTTATGGCAGAATACGCAAGTATTCTCTTTTTAAGCTCTTTGTTTAGAATTCTATTCTTAGGCAGAAGGTTGATTAGAGTTACCTTCTACTTGAAGACAGTGTTTATTGGGTTTGCGTTCGTCTGGGTTCGAGGTACCCTCCCACGGTATCGGTATGACAAGCTTATATATCTAACTTGGAAGAGGTTTCTTCCTGTATCGTTGAATTATTGTATTTTTTTCAGGGGGGTAATAATTCTGCTTTTCGTGTCCTTAATAATTCTTATATTTTCTCCTTCTACTGCCTTATTTTCTTCAACACTTTTAGCAGGAGCCTTGGTTTCAATTTCTTCTTCTTCTTGATTCATAGCTTGGTTAGGGCTAGAGCTAAACTTGCTTTCTTTTATCCCCCTAATTACTTTTAAGCAGAATACATTTTCTTCGGAAGCTGCTTTAAAGTATTTCTTGATCCAAGCTTTGGGCTCCGCTACCTTACTAGCAAGAGTAAACACCTTCTTAATGTTTAGAGCCTCTCCTAAGATCCTTATTATATGCTCATTACTCTTAAAGATAGGAGCGGCCCCGCTTCACTTTTGATTACCAACTATTATACAAGGGATGACTTGACAAAACTGCCTTATTTTGATGACTGTTCAAAAAGTTGCCCCTATCATTCTATGCTCTTATGTTATATCGGACACAACGGCAGCCCTAGTTATTGGAGCTTCTATTCTTTCTGCTATTCTGGGAGGGCTGGGTGGTTTAAACCAAACTTTGTTACGTAAGTTAATAGCATATTCCTCTATTAATCACATAGCCTGGATGTTAGCAGCGATTGCTTCTAACACAATGTTATGAGTTCATTATATGCTTACTTACTCACTTATCTCGATTTCTTTAGTAGCCCTCCTAAACTACAATCAGTCTTACCATATTAAACACTTAACAAATATCTCTCTATCTCAATTTAACAAAGTTTCTGTATTTCTTGCCCTATTCTCCCTCGGCGGGCTTCCCCCATTCTTAGGGTTTCTTCCAAAGGTAAGAGTTATTGCTGACCTATTATCTCAGGGACTTGTAACGTGAGCCTTAGTATTAAGAATAAGAGCTCTTATTACCCTCTTTTATTATGTTCGTGTCTCTATCACAGCACTCACTTTAATATCACCTAAGGCTAACCGAGATAACAAACTCGTTACTCACGGACCAGCGAGAATAACTCTGGTCAATTTACTACCCCTTCTTTTTCCTTTACTAACAATCATTCCTTTTATTCTTATTATGCTAGTAATAATTATTTTTGTAATGATTTTATCAATAGTAGTTATATTCGTCTCCTCCCTCCTAGCTAAAAAAACGATTACTGACCGAGAGAAATGCTCCCCGTTTGAGTGCGGATTTGATCCTAAAGGGTCTGCCCGTTTACCCTTCTCGTTGCGGTTCTTTTTAATTGCCATCATCTTCTTGATTTTCGATGTAGAGATTACGCTTCTTCTCCCACTTATCAGTGTTATCAGACTAACCCACATTAAAACTTGGGTTATTACAGGAACCTTCTTTCTACTAGTGCTCCTACTAGGTCTTTATCACGAATGAAATCAGGGAGCCCTCGACTGGTCCCTCATGTTAAAATTTATCTTTATAGTATTATTGATAACATTGCCTTTTAACGGTTGACTAGTTGTCCAGTTATCTTTGTTTTTGCTTACTGCGTTATTTGGTCTATTGACTTTAAGCAGATTCGGTATATTTCAGCTTGGAGTAGGGCTAGGACTTGATTGAGTAGGGTACCTTTTAATTCTGTTAAGAATCTGAATCATAGCTCTGGTGCTAGGGGCTAGGGAGAAAGTGAAAGAAACTGGAAATTACATCAGCCTCTTTCTTGTTGTAAACTTATTTTTATTACTGACTCTTGTTCTCACCTTTTCTTGTTTAGATTACCTCCTTTTTTATATTTGTTTTGAAAGGTCTTTGATTCCCACAATAATTTTAATTCTGGGCTGAGGTTATCAACCTGAGCGGCTCCAGGCAGGAGTCTACATATTGTTTTATACTTTATTTGCCTCTCTTCCTTTACTTATTTCTTTTATCAGCTTATATTGCAGAGGAGGCTCTATGGTTATAGGTCTTAGGACTGTCCCTAGTCTTGGAACCAGCTTAATTTCTCTTTGATATATCGGGAGAGTTATGGCCTTTGTTGTGAAATTGCCCATATATCTGGTCCACCTTTGGTTGCCCAAGGCTCATGTAGAGGCCCCGGTAGCTGGGTCTATAATTTTAGCCGGGGTTCTATTAAAATTAGGAGGTTATGGCTTAATTCGCGTATGTCCTCTTTTCTATTCAATTGGCTCAAGCTTTAGATGGCTCTGAGTGGGGCTAGGATTAGTTGGAGGTGTTGTGGTTAGACTTATCTGTATGCGGCAAGGAGATATAAAGTCTTTAATTGCTTACTCTTCTGTAGCTCACATGGGGTTAGTTCTAGTGGGGTTAATACTTTACAGATGATGGGGGCTGTGCGGGGCGGTGGTTGTTATGGTAGGCCATGGACTATGTTCTTCGGGCCTTTTCTGTTTGGCTAATATAAGTTATGAGCGATTAGGGAGTCGAAGGTTATTCATCGGGAAAGGTTTGCTTAATTTAATACCTACTCTGGCCCTCTGATGGTTTGCGTTGAGGGCGGGGAATATGGCGGCCCCTCCTACTTTGAACTTATTGGGGGAGATTAGACTTATCGTTGGAGCGGTTTCTTGATGTAAGGTCAGAATAATTATGGTAGCCTTGCTCTCTTTCTTTAGGGCTGCCTACACTTTGTACTTATTTTCTATAACTCAGCATGGAAAATATTTTAGCTCAGTTTTTTCCTGTAGTTCAGGAGAGGTCCGTGAGTATTTAGTGTTAATACTTCATTGACTACCATTAAATATTTTAATTTTAGTAGGGTATCTCTTACTAGCTATGGCAATCTTAAAATTATGACCCTGTGTGTCTTTAATCAGGCTGTGTTGTGGTCTGTTAGCTTTTGTCGGTAAGCGTAAGCACCTCTTGAGTGTATTGCTGAGATTAGAGTTTATTATGTTGAGAATCTTCTGATTTATATTGGGGAGTACTAGTTTCTTAGGTAGAGACTCCTATTTTATAATATATTTCTTGACCTTGGCTGCCTGTGAGGGAGCTTTAGGTTTAGGTCTTCTAGTTTCTATTGTGCGTAGTCATGGTAATGATAATTTTAATAGATTTAATATTTTAGGATGTATAGCTGTGAGGAGTATAGTGTTTTTATCAGGGGTGTCGGTTTTAAGTGCTTGAAGGGCTTTAAAGTTCTTTAAAAGTGGTTGCTGTTACTTTATAGAGTGGGAGTTGGTCAGAATTAACAGAGCGAGTGTAGAGATAGCGCTTATTTTCGATTGAATGTCTATACTTTTTCTTTCGTTTGTGTCTTTTATTTCTTCTATGGTTTTATATTACAGGGGAGGTTATATGAAGGGAGATAAAAATATTAACCGCTTTATCTACCTTGTGCTTGGGTTTGTAGCTTCAATAATATTTTTGATTCTAAGGCCCAATCTGGTTAGAATTTTACTTGGTTGGGATGGGTTAGGCTTAGTGTCTTATGCTCTAGTAATTTACTACCAAAATGAAAAATCAGCCGCGGCCGGTATGTTGACAGCTTTATCTAACCGTATCGGAGATGTAGCTATCCTTTTAAGAATTGCTTTAATAGTGAACCTAGGAGGCTGAAATTTTATTTTTTATGTTGGCAGAAGCTCATTGAGAGAGAGTTTAGCTTTGTGATTAGTAGTTATCGCTTCTATGACTAAGAGAGCTCAAATTCCTTTTTCTGCTTGACTACCTGCTGCAATGGCGGCTCCGACTCCTGTCTCCGCTCTTGTTCACTCTTCTACCCTGGTGACTGCTGGGGTTTATCTTCTTATTCGATTTAGGCCTAGCTTGAGAGGAACTTTAGTGAGTAGTGTGTTACTTCTGATCGGTTGTATAACTATATTGATGGCTGGTTTGGGGGCGAATTTTGAAACAGACCTTAAAAAGATTATCGCTTTGTCAACTTTGAGACAGTTAGGGGTGATAGTGAGGATTTTAAGCTTTGGGGGAGCAATATTAGCATTCTTCCATTTATTAACCCATGCTTTATTCAAAGCTTTACTTTTCATGTGTGCGGGGTCCATTATCCATAGTGTAGGGGATTCTCAAGATATTCGTACAATAGGAAGTTTAGTAAGACACATACCTTTAAGAGTTATGTGTATTAATTTGGCTAATTTGTCCTTGTGTGGTATTCCTTTCTTAGCTGGATTTTACTCTAAAGATTTAATCTTAGAAGTGGCTTTTATAGGTCCTTTAAACATGGTTTGTTTATTGATGTACGGTTTGGCGACTGGAATGACGGTTAGTTATAGATTTCGTTTAGTGTATTACAGATTAAGGGGAGTTTGAAATCTGAAGTCTGCGTCTTCCGTCAGAGATGAAGATGTACTAATGACCTGGCCTATGATGGCTCTCAGGTTAGGGGCAGTAGCTAGCGGAGCAACCATTTCTTGACTGGTATTCCCTGCTTCTTATATAATTTGTCTTAGTCCTTTTTTCAAGAACTTAACCCTACTAGTAGTTTTGACCGGGGGATCAGTGGGGTACCTGCTCAATATAGCGTCAGAAAATTATAACATAAAGTCGTTAGAGTTTTACCCAGTGACTTTATTTTCCGGGTCTATATGATTCCTTCCATTCCTATCGACTCTAGGGGTAGGCCCTAAATGGTTGAAAATGGGAGCTTTTTATCATCAAGTCAGTGATAGAGGGTGGTCAGAATATTACGGGGGTCAGGGAATTTATACTAGTCTAAGCGATCTTAGGAAAAAACTGCAAATTATTCAGGAAAACAGTATTAAAGTATATTTATTGATAATACTGATCTGAATAGCAGGGTTCTTACTTATAATTATCTACCTACTTATTTTTATTTCCATGATACTAACCTCTGTCGCTTTATGCTTCACTTTTATAGCTCACCCCTTAGCTCTAGGGCTAACCCTTATTGTCCAGACCATTTTAGTATGTATTATAAACAGGCTTTTATCGGGGCTAAGATGATTTTCTTACATCTTATTTCTAGTATTTCTAGGAGCCACATTAGTTCTCTTCATTTATGTAGCATCTCTTGCTTCTAATGAAATTTTTAAAGTCACTCCTATCATAACTCTGATCCTCTTAACCCCCCTTTTAACTCTTCCCCCAGCATTTATATTTGACGTGAGAGTTATCCCTGGTAAAGAGCTCTTAGAGAGCTCTTTTATCACTTACCCCCAGGAATTTAGGGGAGCTCAGGTTAAATTGAATAACATATATAGCCCCGTCTCCGCTAACCTGACCGGACTAATTATTTTATATCTGCTATTAACCCTAGTCGTGGTTGTGAAGTTAAGGTCAAGATTCTTTGGCCCCCTCCGTTTATCT
	P. elegans Atlantic	ATGATAGCAAATTTATTCTCGAGATTTGACCCTTTATCTAGATTGGCTAATCTACCTTTAAATTGAGCTTCTACCCTCTTAGCAATTATTTTTATACCTTACATCTTCTGGGCGATGCCATCACGAGCTTCCCTCTTATGATCCTCTATTATAATAATTCTCCATAAAGAACTTAAGATTCTTCTTGGCCCTGCTAACCCAGGTGGAACTCTAATATTCGTTTCATTATTTAGACTTATTGTATTTAACAATTTTTTAGGTCTTACACCATATGTATTTACAAGAACAAGTCACCTTGTAATGACTTTATCACTTGCGCTCCCCCTATGACTGGCATCAATACTATTTGGCTGATTAAACCAAACTCAACATATATTTGCTCATTTAGTTCCAGCTGGGACCCCTGGGGCCCTCACCCCCCTTATGGTCTTAATCGAGACTGTTAGAAACATTATCCGTCCGGGAACATTAGCCGTTCGTTTAGCTGCTAATATAATCGCAGGTCATTTATTACTTACCCTTCTGGGTAACACAGGCCCTAATTTTAGCCAGATTCTTCTTCCTATCTTATTATTTTCTCAGTTTTTGCTGCTAATCCTGGAATCAGCTGTTGCTGTTATTCAGTCTTATGTATTTGCCGCCCTAAGAACTCTTTACACTAGAGAAGTAAACATTCCACAGATAGCCCCGCTCTTATGACTTAACCTATATTTTTTCTTTTCAGCTGTGTTTGCGGTTGTAGTTATTATGAATTTTTATATGAAACCCCCGATTAAAGTCAATATTCCCTCTAAAGACACTAAAACATCTCCTCAAGCTTGAAAATGAATGGCAGCACCTATACGAAAATCCCACCCTCTCTTTAGAATTGCTAATGGGGCTTTAGTAGACTTACCCACACCAGCCAATATTTCCACTTTATGAAATTTTGGGTCTCTCTTAGGCTTATGCCTAATAATTCAAATCGCAACAGGGTTATTCCTAGCCATGCATTACACAGCAGATGTTGACTTGGCTTTCTCGAGTGTCGCCCACATCTGCCGAGATGTTAACTATGGCTGACTCCTCCGCACAGTCCATGCTAACGGTGCTTCTTTCTTCTTTATCTGTTTATACAGACATATTGGGCGAGGATTGTATTATGGCTCTTTCCTCTATACACACACCTGGTCAGTTGGGGTAATTATTTTGTTTTTAGTCATAGCGACAGCTTTTCTTGGCTATGTTCTACCCTGAGGGCAAATGTCTTTCTGGGGAGCCACAGTTATTACTAACCTAATATCAGCCATCCCCCTAGTAGGGACTGATTTAGTGCAGTGAATTTGAGGAGGCTTCGCAGTGGGCAATGCAACTTTAACTCGATTCTTCACTTTCCACTTTCTACTACCTTTTATTATCGCTGCGGCTTCTATAGTCCATATCTTGTTTTTACACCAAACAGGCTCTAATAATCCCCTTGGAATCTCTAGGCAGCTAGAAAAAGTACCGTTCCACCCTTACTTCTCTTTCAAAGATATTGTAGGCTTCGTTGTTCTATTAATAGCCCTCATTGTCCTAACCCTTTTAACTCCATACTTGTTAGGAGACCCAGACAATTTTATCCCCGCTAACCCTCTAGTTACCCCTGCCCATATTCAGCCCGAATGATACTTTTTATTTGCCTATGCCATCCTACGATCTATTCCAAATAAACTAGGGGGTGTGATTGCCCTTGTCATATCAGTGGCTATTTTATTTATTCTCCCCTTTACACATAAAGCCAAGTTTCGAAGCCTCTCGTTCTACCCTTTAAACCAGTTTATATTTTGGTCTATAGTAGTAATCGTAATTTTACTTACTTGAATTGGAGCCCGACCTGTTGAAGACCCTTATATTCTTACAGGGCAGATCCTCACGGCCGCGTACTTCTCTTTTTACCTTATTAACCCGATCACTCTCCTTGCCTGAGACAAACTAATAGACACGCAACGATGACTTTTCTCCACAAATCATAAAGACATCGGAACTCTATATTTTATTTTCGGAGCCTGAGCAGGAATAGTAGGGACTTCTCTAAGACTTTTAATTCGGGCTGAGTTAGGTCAACCTGGCAGGTTGATTGGAAATGACCAAATTTACAATGTTATTGTTACAGCTCACGCTTTCGTGATAATCTTTTTCATGGTTATACCGATTATAATTGGCGGATTTGGAAATTGACTAGTACCATTAATGCTAGGAGCTCCTGACATGGCTTTCCCCCGAATAAACAACATAAGGTTTTGACTCTTACCTCCTTCCTTAACTCTACTTCTTTCTAGAGGAATAGTTGAAAGGGGGGTAGGAACAGGGTGAACTGTTTACCCTCCCCTGTCAAGAGGTTTAGGACATGCTGGCGCTTCCGTAGATCTTGGTATTTTCTCCCTTCATTTAGCAGGAATCTCTTCCATCCTAGGGGCAGTTAACTTTATTACTACTGTAATCAATATACGAGCTCCAGGTATAACAATAGATCGAACTCCTCTCTTCGTTTGAGCTGTTTTTCTAACGGCTATCCTTCTTTTACTATCCTTACCAGTTTTAGCCGGGGCTATCACTATGCTCCTCACAGACCGTAATCTAAATACCTCGTTCTTTGATCCTGCTGGTGGGGGGGACCCAATTCTCTATCAACATTTATTTTGGTTCTTCGGCCACCCAGAAGTTTATATTCTGATCTTACCGGCTTTCGGTATAATTTCTCACATTGTGAGACAAGAGGCTGGAAAAAAAGAGTCCTTTGGTACCTTAGGTATAATTTATGCTATAATAGCCATCGGAGTCTTAGGGTTTGTTGTTTGAGCTCACCACATGTTTACAGTAGGAATGGACGTTGACACCCGAGCGTATTTTACCTCTGCAACAATAATCATTGCTGTCCCGACAGGTATTAAAATCTTCAGGTGGTTAGCTACTCTTCACGGCACCCAGTTCACCTACAGACCTTCATTAATCTGGGCCTTAGGATTTATCTTCTTATTTACCATAGGAGGGTTAACAGGAGTGGTTTTAGCCAACTCTTCTATTGATATTGTTTTACACGACACTTATTATGTCGTAGCTCACTTCCATTATGTTCTCTCTATAGGGGCCGTATTTGGAATCTTCGCTGGAATTGCCCACTGATTCCCCCTATTTACAGGGTTAACACTCAAGCCTTCGTGACTAAAAATTCATTTTACTACTATATTTATTGGCGTAAACTTAACGTTTTTTCCCCAGCACTTCTTAGGACTAAACGGCATGCCTCGACGATATTCAGACTACCCTGACGCATACACAACTTGAAACGTCGTCTCGTCGATCGGATCCACAATTTCGCTAATTGCTGTATTGGGATTTGTTGTTTTGATTTGAGAAGGCTTCTCATCTAAGCGTCCTGCTCTGTTTTCTCTTTTTATGCCGACTTCAATCGAGTGGCAGCACAACTATCCCCCTGCAGATCATAGGTTCACGGAGATCCCGCTAATTACTAACATGGCAACCTGAACGGCTTTAAATTTTCAAGATGCAGCCTCCCCCCTGATAGAGCAACTAATCTTCTTCCACGATCATGCAATATTAGTTTTAATCTTAATTACTACACTGGTAGGATTTATAATATCCTCGTTATTTTTTAATTCTTTAACCAATCGGTTTTTACTAGAGCACCAGGCAATTGAAACTGCTTGAACTATCTTGCCCGCCTTAATTTTAATCTTTATTGCGCTCCCTTCCCTCCGGTTGTTGTATCTACTAGATGAAGTCAATAACCCGAGGGTCACCCTGAAAGTAATTGGCCATCAGTGATACTGAAGCTATGAATATTCCGATTTTGCCCAAGTAGAGTTTGATTCTTACATAATCCCGACTGCAGATATAGAAGATCACAACTTTCGTCTTTTAGATGTGGATAATCGCACAATCTTACCAATAAACACTCAAATCCGAGTGTTAATTACTGCAGCCGATGTAATTCACTCATGAACTGTCCCTTCCTTGGGAGTCAAGGTTGACGCTATCCCAGGTCGCCTAAACCAAACTAGATTCCAAATAAATCGCCCTGGTTTGTTTTATGGTCAGTGCTCGGAGATTTGCGGGGCAAACCACAGCTTCATGCCTATTGTAGTAGAGAGGACGTCTGTAGAATCTTTTCTTAATTGAATTTCTAACCACAGCGAAGAATctATGCAAAAACACGGATATCATGCGTACCACTTAGTAGATGTAAGTCCTTGGCCTCTTGCCGGGTCTATTAGAGCTATAATGCTGACGACAGGACTTGTCAAATGATTTCATCAATTTAATATAGATTTATTATTGCTAGGGTTTTTAACCACCTTATTAACTATAATTCAATGGTGACGAGATATTACCCGAGAAGCTACTTATCAAGGTCAGCACACCGCTAAAGTAGTTAATGGCCTACGATGGGGTATAATCTTGTTTATCACTTCAGAGGTTCTGTTCTTTTTCTCATTTTTTTGGGCTTTCTTTCACAGAAGGCTTTCCCCCTCAGTAGAATTAGGGATTTGTTGGCCCCCAAGAGGAATTCAATCCTTTAACCCATTCCAGATTCCCCTATTAAATACGGCTATTTTATTAGCTTCAGGGGCTACTGTAACGTGAACTCATCATGCTATTTTAAGATCCAATCTATCCCAGGCCACCCAAAGATTAGGTTTAACTGTTTTCCTAGGGATGTACTTCACAGCACTCCAAGCCCTTGAATATTATGAGGCTCCTTTCACTATCGCAGACTCCGTTTACGGATCCACTTTTTTTGTTGCCACTGGCTTCCACGGACTTCACGTAATTATTGGCTCAGGATTTTTATTAGTAAATTTGTATCGCCTGTATATATGCCATTTCACAGCTTCCCACCACTTCGGGTTTGAGGCCGCCGCTTGATATTGACATTTCGTGGATGTAGTTTGGCTTTTCCTCTATATCTCAATTTACTGATGAGGAGGTATAGTTTTAGTAAAGTTTGTGAGTTACTTAATTCTCTTGATTATAGTCCTCGTAGCAGTGGCCTTTTTTACGTTACTCGAGCGAAAAATCTTAGGTTATATCCAAATCCGTAAGGGGCCTAATAAAGTGGGCTTTATGGGGCTACTACAACCCTTTGCTGATGCCGTGAAATTATTCACTAAGGAGCAGACATTTCCGACTTTAAGAAACTTTATTCCTTATTATCTATCTCCCGTTTTTAGGTTATTTATTTCTTTAGTCATCTGAGTTGTGTTACCCTATGAGACAGGGCTATTTAGATTTAAATTTGGTGTTCTGTTCTTCTTATGTTGTATGAGTGCGGGAGTGTATTCAACTATAGGGGCTGGGTGGGCGTCTAATTCTAAATATTCTCTACTGGGTTGCCTACGAGCTGTGGCCCAGACGATTTCTTACGAGGTGAGTCTCGCTCTCATTTTATTGAGTTTATTATTTTTAGTGGGCGGGTTAGATTTATGCCTATTTGAGAGCTATCAGCGTTATGTGTGATTTTTGGTGGTTGCAGGACCCTTGGGGTTATTATGATTTACCTCTTGTCTCGCAGAGAGCAACCGGACCCCTTTTGACTTCGCGGAAGGGGAGTCAGAGCTAGTATCTGGGTTTAACACTGAGTATAGGGCAGGAGGGTTCGCTCTTATCTTTATGGCAGAATATGCTAGGATCCTCTTTCTAAGAAGGCTGTTCAGAATCCTGTTTCTAGGTAGGAGGTTAACTTCACTAAGGTTCTATCTAAAGGTGGCTTTTATTGGTTTTTCTTTCGTATGGGTACGGGGGACTCTGCCCCGTTATCGTTATGATAAATTGATATATTTGACCTGAAAGAGGTTTTTACCAGTGGCCCTTAATTACTGCATCTTCTTTAGGGGGGTAATAATCATATTATTATGTTTCCAAGGAATTCTTATAATATCTCCTTCTACTTTTTTGTTTTTTTTAACTTTAGTAACGGGGATAGTTATCTCTGTTTCATCTTCATCCTGATTTATAGCTTGGCTAGGATTAGAGTTGAACCTTCTCTCGTTTATTCCTTTAGTAGCTCTTAAGCAAAACACTTTCTCCTCTGAAGCAGCTTTAAAATATTTCTTAATCCAAGCTTTGGGTTCTGCCACTCTTTTAGGGAGAGTTACTATGCTATTTATGTTAGAGATATCCCCCAAAATTCTTATTTTCTGCTCTTTGATTCTTAAAATAGGAGCAGCTCCTTTGCACTTTTGACTACCGACTATCATACAAGGGATATCCTGGCAAAGTTGTCTCATCTTAATAACTATTCAGAAGGTAGCCCCTATTATCTTGCTTTCTTATCTAGTTTCTCCTCAAATCAGGAGTTTAATTACTGTCACTTCTGTCTTATCCGCTATTATAGGAGGTATCGGGGGCCTGAATCAAACTCTACTACGAAAATTAATAGCCTATTCTTCTATTAACCACATAGCCTGGATGCTGGCTGCTATTAAATCAGGAGCTGGTCTTTGAGCCCATTACATTATTACCTACAGAGTCATCTCTGCTTCCTTAGTGGTACTTTTTAACCAGAATCAAGCCTACCATATCAAACACATGACCAATATTACTTCTACCCAATTCAATAAGGTTGCGTTGTTTCTTAGATTATTTTCTCTTGGAGGTTTACCTCCCTTTTTAGGATTTTTACCTAAATTAAGAGTCCTCAAGGAATTAACAGATCAGAGAAGGCTCTTCTTGGCCCTTATCTTGGCAATAAGGGCACTTATTACTTTATTCTATTACGTCCGTCTGGCCACTACAACCTTAACTTTGACTTCTCCTAAAACATCAGGGAACTTATTACTTACCGATTATAGTCCGTCTACTATCGCCCTAATTAACTTCCTCCCGTTATTGTTCCCACTAACGATAGCGATCCCTATCATCCTTATTATACTAACAATGATTGCTTTTGTTATGCTTTTAGCTACTGCCGTAATATTTATCTCCTCCCTTCTTGCAAAAAAAACTATCACAGACCGAGAAAAATGTTCACCCTTTGAGTGTGGGTTTGACCCCAAAGGGTCTGCCCGATTACCATTCTCTCTCCGATTTTTTTTAATCGCCATTATTTTCCTTATTTTCGATGTTGAAATCACTTTACTTCTACCGCTGGTAGCTACAATTAACCTAGCTAGAATTAATACATGAGTGATCACTGGGACTTTTTTTCTGCTAGTCCTACTTATTGGCCTCTATCACGAATGAAATCAAGGGGCCCTTGAATGATCCTTGGTGCTAAAATTTGTCCTTATAACTTTTATGATAACGTTGTCTTTAAATAGGTGGCTCAGAATTAATCTGTCTCTCTTTTTAGCTAGATTTGTTTTTGGGCTTTTTTCTCTTAGAACTTTTTCCAATTTCCAGTTTGGTTACGGGTTAGGTCTAGATTGGGTGGGGTATTTGTTAATCCTATTAAGAATTTGGATTTTAGCTTTAGTAGTAAGCGCTAGAGAAGCCGTTAAGGAAAAAAGGAGATATGTAAGATTATTCTTGATAATTAATTTACTCTTACTACTAACTTTAATTATGACATTTTCTTGTTTAGATTATTTCTTGTTTTATGTGTGTTTTGAGAGGTCTCTAATTCCTATTATAATTTTAATTTTAGGTTGGGGCTACCAACCTGAGCGAATACAGGCAGGAGTTTACATGTTATTTTACACGTTATTTGCTTCTCTTCCGTTACTCATTTCTTTCTTTAAATTATATAGGAGAGGTGGGACTCTAGTTATAGGTCTAAGTTCTATCTCTAGTTTGAGTACGAGATTGGTGTCAGTGTGGTATCTGTGTAGGGTGATGGCTTTTGTTGTTAAGCTTCCTATATACCTAGTCCATTTATGATTACCTAAGGCTCATGTGGAAGCCCCTGTAGCAGGGTCGATGATTTTAGCTGGGGTTTTATTGAAGCTGGGAGGGTACGGGTTAATTCGAGTTTGTCCCCTTTTTTCCTCAGTAGGAGTTATATATAGTTGAGTATGAGTTGGGTTGGGGTTAGTAGGAAGTGTAATCGTGAGTCTTATTTGTATACGTCAAAGAGATATAAAGTCTTTAATTGCCTATTCGTCAGTCGCCCATATGGGCTTAGTTTTAGTTGGGTTAATGCTTTTCAGCTGGTGGGGATTGTGTGGGGCAGTGGTTGTTATAGTAGGCCATGGTTTATGTTCTTCCGGCCTATTTTGTCTAGCGAATATAAGTTATGAGCGATTAGGTAGGCGGAGTATGTTTATTAGGAAAGGGCTTTTGAATTTTATGCCTACACTAGCCTTATGGTGATTTGCTTTGAGGGCTGGTAACATAGCTGCGCCTCCCACATTAAATTTGCTAGGTGAGATTAGGCTAATTGTAGGGGTCCTTAGGTGATCAAGAGTTAGGGCTTTTATAGTGGGCTTATTATCTTTCTTTAGCGCAGCTTATACACTCTACTTATTTTCTCTTAGGCAGCATGGTAAATATTTTAGGTCTGTATTTTCGTGTACGTCAGGGGAGGTCCGAGAATATTTAGTGCTGATACTTCACTGATTGCCGCTCAATAGATTGATTTTGGTCGGGTACCTCAGGGTGGCAATGGCAATTTTAAATATTTGATCTCTTGTTCCTCTGTTAAGAGTTTGCTGTGGTTTGTTTGCTTTCATCGGCAAACGAAAACACCTTTTAAGGGTCCTTTTGAGTCTTGAGTTCATTATGGTAAGAATCTTTTGATTAATACTGGGTTTTGTTGGTCAATTAGGGGGAGACTCTTACTTTATTATATTTTTTCTTACTCTAGCCGCCTGTGAAGGGGCGTTAGGGTTAGCTTTACTGGTTTCTATTGTGCGTAGTCATGGGAATGATAACTTCAACACATTTAATATTTTAGGGTGCATGGCTGTGAGTAGAATAGTGTTTCTGTTATTCATATCTTGCATAGGGATATGAGGGTCTTTAAGCTTTTTGAAGAGAGGTTTGTGTTATTTTCTGGAGTGAGAGTTGATTAGAATTAATAGGGTGAGAATCGAGATAGCGCTGATTTTTGACTGAATATCTTTAATGTTCCTTTCTTTTGTTTGTTTTATTTCTTCAATAGTTTTATACTATAGGGGAGGCTATATAAGAGGGGATAAAAATATTGTTCGTTTTATTTATTTAGTCTTGGGGTTTGTAGGGTCGATGTTATTTTTAATTCTTAGGCCTAATCTAATTAGAATCTTGCTCGGGTGAGACGGACTTGGCTTAGTTTCTTACGCTCTAGTCATTTACTATCAAAATGAAAAATCGTCTGCGGCGGGCATGCTGACTGCTCTGTCAAACCGGGTCGGGGATGTTGCTATCTTACTCAGAATCGGCTTTTTTATAGACTTAGGGGGTTGAAATTTTCTTTTTTATGTAGGAGGTGAATCTTTAACCGGAAGATTAGCAGTTTGGTTTGTAGTGCTAGCTGCTATGACTAAGAGAGCTCAAATTCCCTTTTCAGCTTGGCTACCAGCTGCCATAGCAGCTCCTACCCCCGTGTCTGCTTTGGTCCATTCGTCAACTCTAGTTACAGCGGGGGTGTACTTATTAATTCGGTTTAGACCGAGGCTCAGAGGTACTTTAACTAGCACCTTGTTACTTTTAATTGGCTGTGGTACCATATTTATAGCGGGACTGGGGGCGAATTTTGAAACAGACTTGAAGAAGATTATCGCTTTGTCTACTCTAAGTCAATTAGGAGTTATAATGAGAATCCTTAGACTAGGGAGTGCTATATTAGCATTCTTCCATTTATTGACTCACGCTCTCTTTAAGGCGTTACTTTTCATGTGTGCAGGCTCAATTATTCATAGGGTGGGAGATTCTCAGGATATTCGTACGATGGGAAGGTTAGTTACCTTCATACCTTTAAGGGTTATGTGTGTAAATTTAGCTAACTTATCTTTATGTGGGATTCCTTTTTTGGCTGGGTTTTATTCTAAAGATTTGATTTTAGAAATCGCTTTTATGGGCCCTTTGAATTTAATTTGTTTAATTATATATGGGGTGGCCACAGGCCTGACCGTAAGCTATAGGTTTCGGTTGGTTTACTATAGTTTAAGAGGAAATTGAAATTTGAATTCCAATTCTTCTGTTAGAGACGAGGATGTTCTTATAACTCGTCCTATGAGAATTTTAACTATTGGGGCTGTAGTTAGGGGGGCTTGTATCTCTTGGTTGATCTTTCCTTCTCCCCACATAATCTGTTTAGTTCCTTTCTTTAAATCGTTAACTCTATTAGTTGTCGCTTTGGGGGGCGCTATCGGTTACACTTTAAATCTGATATCAGAAAGGTGTAATCTAAAATCTATGGAATTCTATAAATTAGTGCTATTTTCCGGTTCTATGTGATTTATACCGTTTTTATCAACATTAGGAGTATCTCCTAAAAGATTAGGCACCGGCTCACTTTATCATCAAGTGTCCGATAGGGGTTGATCTGAGTATTATGGAGGCCAGGGCTTATACTCGGTAATAAAGGACTCGAGAAAAATTTTGCAAATTATTCAGGAAAATAGCATTAAAGTTTATTTATTAATAATATTAATTTGAATAGTGGGGTTCTTGTTGGTACTTATCTCCCTACTTATCTTTTTTTCTCTGGCGTTATTTTCAGTAGCTATTTCATTCGCGTTTATAAACCACCCGTTGGCCATGGGATTAACTTTAATTACCCAAACTATTATAATCTGCCTTATAACAGGTTTAACATCAGGGTTCGGGTGATTTTCGTATATTCTATTTCTTATTTTTTTAGGGGCGACTTTAGTCTTATTTATCTACGTCGCTTCCCTAGCATCTAACGAAATTTTTAAAATCAACCCAGTTATAACTTTAATTCTCCTTATACCACTTACAGTAATTCCTCTTGTCATTATTAAAGAACCCTTGATACTTCCGGGCGGAGGGGGATTGGAAAGTTCCTTCCTTATTTACCCTCAAGAACTCACCTCGGTCCAAATCAGTTTAAACAATATATACAACCCGACCTCCGCAAGGTTAACAGGGCTGATTGTGTTATATCTCCTATTAACACTAATTGTAGTTGTTAAACTAAGATCAAGATTTTTTGGTCCCCTGCGGATGTCT
	P. longirostris	ATGATAGCAAATTTATTCTCCAGATTTGACCCTCTCTCAAGAATGGGAAATCTCTCATTAAACTGAGCTTCTACTATGCTAGCAATTATCTTCTTGCCTTATATCTTTTGAGCTATACCATCTCGAGCCTCACTTTTATGATCCTCGCTAATACTAACTCTCCATAAAGAGTTAAAAATCCTTTTAGGACCTACTCACCCAGGGGGAACTCTAATCTTCACTTCACTTTTCAGACTTATTATATTTAATAACCTATTAGGATTAACCCCTTACATTTTCACTAGGACAAGACATCTTGTTATAACTTTATCTTTAGCCTTACCCTTATGAATAACTTCAATGATTTTTGGTTGACTGAATCACACTAAACATATATTTGCCCACTTAGTACCTGCAGGAACGCCTGGCCCTCTTACACCTTTAATAGTTCTAATTGAAACTGTTAGAAACCTTATTCGGCCCGGCACTCTGGCAGTACGGCTAGCGGCTAATATAATTGCAGGTCACCTATTACTCACTCTCTTAGGAAACACAGGGCCTAGTTTCAGTAAAACTCTCCTACCAATCTTGTTATTATCCCAATTTTTATTATTAATCTTAGAATCAGCGGTAGCTATTATCCAATCTTACGTCTTCGCTGCCCTAAGAACTCTATACACTAGAGAAGTAAACATACCTCAAATAGCCCCCCTCTTATGACTCAACCTTTATATTTTTTTCACGATTATATTCGCCCTTATTATTGTCCTAAATTTCTACATAAAGCCCCCTATTAAAGTAACTATTCCTACTAAAATAAGTCGAACTTATCCTCAAAGTTGAAAATGAATGGCAGCCCCTATTCGAAAATCCCACCCACTCTTTAGCATTGCTAACGGAGCTCTAGTAGATCTTCCTACTCCAGCTAATATTTCTACCTTATGAAATTTCGGCTCTCTTCTAGGACTTTGCTTAATAATTCAAATTGCAACTGGACTATTTTTAGCTATACACTATACAGCAGATGTAGATTTAGCTTTCTCAAGAGTAGCCCACATTTGTCGAGACGTAAACTACGGATGACTCCTACGAACGGTACACGCTAATGGGGCCTCTTTTTTTTTTATTTGTCTTTATAGACACATTGGACGAGGAATATACTATGGGTCTTTTCTTTATACACATACTTGATCAGTAGGAGTAATCATCTTATTCTTAGTTATAGCTACAGCCTTCCTTGGTTATGTTCTTCCCTGAGGCCAGATATCTTTCTGAGGTGCAACTGTTATTACTAACCTTATATCAGCTATCCCGTTAGTAGGAACTGATCTTGTCCAGTGAATTTGAGGAGGATTTGCAGTGGGAAACGCTACTTTAACACGGTTTTTTACTTTCCATTTCCTTCTACCTTTTATTGTAGCAGCAGCTTCTATAGTGCATATCTTATTTCTTCACCAAACTGGCTCAAACAATCCCCTAGGAATTTCAAGCCAACTTGAAAAAGTTCCTTTTCACCCTTATTTCTCATTTAAAGACATCGTAGGCTTCGTTGTCCTATTAATAGCTCTCATTGTCCTTACTCTTCTAAACCCATATCTTTTAGGAGATCCTGATAACTTTATTCCTGCTAATCCACTTGTCACTCCAGCACATATTCAACCAGAATGATATTTTCTCTTTGCTTATGCTATCCTCCGATCTATTCCAAACAAATTAGGAGGAGTTATCGCACTTGTTATATCAGTAAGTATCTTATTTATTCTTCCATTTACCCATAAAGCTAAGTTTCGAAGACTGTCATTCTATCCCCTAAACCAATTTATATTTTGATCTATAGTGGTAATTGTAATATTACTCACATGAATTGGAGCTCGACCTGTAGAGGACCCATTTATTTTAACAGGGCAGATTCTAACAGCCGCTTATTTTTCCTTTTATCTTGTTAATCCACTCACTCTACTTGCCTGGGATAAACTAATAGACACGCAACGATGACTTTTCTCCACAAATCATAAAGACATTGGAACCTTATATTTTATTTTCGGAGCTTGAGCAGGTATAGTAGGAACTTCCTTAAGACTTTTAATTCGAGCTGAATTAGGTCAACCTGGCACGTTAATTGGCAACGATCAGATTTATAATGTGATCGTAACTGCTCATGCCTTTGTAATAATTTTTTTTATAGTTATACCTATTATAATTGGAGGATTTGGAAACTGACTAGTTCCTCTAATATTAGGAGCCCCTGATATAGCTTTTCCACGAATAAATAACATAAGATTCTGACTATTACCTCCTTCTTTAACCCTTCTTCTTTCTAGAGGGATAGTAGAAAGAGGTGTGGGTACTGGGTGAACAGTTTATCCACCCCTAGCAAGAGGCTTGGGGCATGCCGGTGCTTCTGTAGATTTAGGTATTTTCTCTTTACATTTAGCAGGTGTATCTTCTATTCTAGGAGCTGTTAATTTTATTACTACTGTAATTAATATACGAACCCCCGGTATAACTATAGACCGTACTCCACTATTCGTATGGGCCGTATTTTTAACTGCAATTCTTCTTTTACTTTCTTTACCTGTTCTAGCTGGAGCTATTACTATACTCCTTACTGATCGTAATTTAAACACTTCATTCTTTGACCCAGCAGGGGGAGGTGATCCAATTCTCTATCAACACTTATTCTGATTTTTTGGACACCCTGAAGTATATATTTTAATTCTTCCAGCATTTGGGATAATTTCTCATATTGTAAGACAAGAGGCAGGTAAAAAAGAATCTTTCGGTACTTTAGGAATAATTTATGCTATAATAGCAATTGGAGTATTAGGATTTGTAGTATGAGCACATCATATATTTACAGTAGGAATAGATGTAGATACGCGGGCGTACTTTACATCTGCAACAATGATTATTGCGGTTCCCACTGGAATTAAGATTTTCAGATGATTAGCTACACTACACGGGACTCAATTCACATACAGACCTTCTTTAATCTGGGCTCTAGGGTTTATTTTTCTCTTTACAATAGGGGGACTTACAGGAGTAGTCTTAGCTAACTCCTCTCTTGATATTATTTTACATGATACCTATTATGTAGTAGCCCATTTTCACTATGTTCTCTCAATAGGAGCTGTATTTGGAATCTTTGCAGGGGTTGCACATTGATTCCCACTATTCACCGGATTATCATTAAAACCACATTTCTTAAAAATTCATTTTACAACAATGTTTATTGGAGTCAATCTAACATTCTTCCCTCAACATTTTCTAGGACTGAACGGAATACCTCGACGTTATTCAGACTATCCTGACGCCTATACCACTTGAAATGTAGTGTCATCGATTGGCTCAACAATTTCTTTAATTGCAGTGTTAGGATTCGTAATTGTAATTTGAGAAGCTTTTTCAGCTAGGCGGCCTGCATTATTCTCTCTTTTCATACCAACCTCTATTGAATGACAGCATAATTACCCACCAGCAGACCATAGATTTTCTGAAGTACCTTTAATCACTAATATGGCAACCTGAACAGCTTTAAATTTTCAAGATGCAGCCTCACCCTTAATAGAACAGCTAATCTTTTTTCATGATCATACTATATTAGTTTTGATTTTAATTACCACATTAGTAGGATTTGTGCTTTCTTCTTTATTTTTTAATTCTTTTACCAATCGTTTCTTATTAGAACACCAAGCAATTGAAACTGCATGAACAATTCTACCTGCAGTAATCCTAATCTTTATTGCACTACCCTCCCTCCGGCTTCTCTACCTTCTAGATGAAGTAAATAACCCTAGTGTAACACTAAAAGTTATTGGTCATCAATGATATTGAAGATATGAATATTCTGATTTCGCCCAAGTGGAATTCGACTCTTATATAATCCCTACTAGAGATATAGAGCAATCGAACTTTCGGCTCTTAGACGTAGATAATCGAACTATTCTACCCATAAACACTCAAATTCGAGTACTAATCACTGCCGCTGATGTTATTCACTCTTGAACAGTACCTTCCTTAGGAGTAAAGGTAGATGCTATTCCTGGTCGACTAAATCAAACCAGGTTTCAGATAAATCGACCAGGTTTATTCTATGGTCAATGTTCAGAAATTTGCGGAGCAAATCACAGGTTTATACCAATTCTAGTAGAAAGAACCTCTGTAGAATCTTTCCTTAATTGAATCTCAAAGCATAGGGAAGAATCCATGCAAAAACATGGATATCATGCATATCACTTAGTGGACGTGAGTCCTTGGCCTCTTACAGGATCAATCAGAGCTATAATATTAACTACAGGCTTAGTTAAATGATTTCACCAGTTTAACATAGACCTATTAATCTTAGGGTTAGTCACCACTCTTTTAACTATAATCCAATGATGACGAGATATCACACGAGAAGCTACCTACCAGGGGCAACATACAGCTAAAGTAGTTAATGGCCTACGTTGGGGTATAATTTTGTTTATTACTTCTGAAGTTTTATTTTTTTTCTCTTTCTTTTGAGCTTTCTTCCACAGGAGACTATCCCCTTCAGTAGAACTTGGGATATCTTGACCCCCAGCTGGTATTCAGTCCTTTAACCCTTTCCAAATCCCTCTTCTAAACACTGCAATTCTTCTAGCCTCAGGAGCTACTGTTACATGAACTCACCACGCTATTCTTAGATCTAATTTTACTCAGGCCGCTCAAAGTTTAGCTCTTACAGTATTTTTAGGTGTATACTTTTCTGCTCTCCAAGCTCTTGAATACTACGAGGCTCCCTTCACTATTGCAGACTCCGTTTATGGCTCTACTTTCTTTGTTGCTACTGGGTTCCATGGACTTCACGTCTTAATTGGCTCAGGATTTCTACTTGTCACGCTTTACCGCCTATATAACTGCCACTTTACTGCTACCCATCACTTCGGATTCGAAGCTGCTGCCTGATACTGACATTTTGTAGATGTAGTGTGATTATTCTTATATATTTCAATCTACTGATGAGGTGGAATAGTTTTAGTAAAGTTTATTAGATATTTAGTTCTTTTAATTATAGTCCTGGTAGCTGTTGCTTTCTTTACTTTATTAGAGCGAAAAATTTTAGGATATATCCAAATTCGAAAAGGTCCTAATAAAGTAGGTTTTATAGGATTACTTCAGCCCTTTGCTGATGCAGTAAAGTTATTTACTAAGGAGCAAACGTTTCCTACTTTAAGAAATTTTGTACCTTATTATTTATCACCTATTATCAGTTTGTTTATTTCTCTAGTCATTTGGGTGGTTTTACCATATGAAACTGGATTATTTAGGTTTGAGCTAGGTGTATTGTTTTTTCTCTGTTGCATGAGAGCTGGAGTTTACTCTACAATGGGAGCTGGATGAGCTTCTAATTCTAAGTATTCTTTACTAGGGTGTCTCCGTGCTGTAGCTCAAACCATTTCTTATGAGGTAAGTTTAGCTTTAATTTTATTGAGGTTACTTTTTTTAGTGGGAGGGTTGGATCTCTCATTATTCGAGAGTTATCAGCGATATATTTGATTCTTAGTTGTTGGAGGTCCTTTAGGACTCCTCTGATTCGCATCTTGTTTAGCGGAAAGTAACCGTACTCCTTTTGATTTTGCAGAGGGTGAATCAGAATTGGTCTCTGGTTTCAATACTGAGTACAGTGCAGGAGGTTTCGCGCTTATTTTTATGGCGGAATATGCTAGAATTCTCTTTTTAAGAACTCTCTTTAGAATTTTATTTCTTGGAAGTGCCTTAACTTCTGTTATTTTTTATTTAAAAGTAGTCTTTATTGGGTTTTCTTTCGTCTGGGTGCGTGGAACTTTACCTCGATATCGATATGATAAATTAATGTATTTGACTTGGAAGAGTTTTTTACCTGTCTCTTTAAATTATTGTATTTTTTTTAGAGGAGTAATAGTGATGTTTTTATGCATCATTAGAATTCTTTTACTTTCTACCCCTTTTATACTTTTCTCGTCTACCTTGCTAGCGGGGACCCTTATCTCGATCTCTTCCTCATCTTGATTTATAGCCTGATTAGGTCTAGAACTGAATCTCCTTTCTTTTATTCCCTTAATTACTTCAAAAGAAAATACTTTCTCTTCAGAAGCAGCTTTAAAATACTTTCTGATTCAAGCTTTAGGCTCAGCTACACTTTTAGCGAGGGTGACTATACTCTTTTTATTTAAAGCATCACCTAATATCCTGATTTTATGCTCTTTAACCCTTAAAATAGGAGCAGCTCCTTTACACTTCTGATTACCAACCATTATGCAAGGAATATCTTGACAGAATTGTATCATCTTGATAACTGCTCAGAAAGTAGCTCCTATCGTACTAATCTCCTATATCTTATCCCCTCAGACAAGATTATTAATTATACTAATCTCTATATTATCAGCTCTTTTAGGAGGACTGGGGGGATTAAATCAAACTTTACTGCGAAAGTTAATAGCTTATTCTTCGATTAACCATATAGCTTGGATATTGGCAGCTATTCTAGTAAAAACTAATTTATGAGTGCACTATATTTTTACTTATACTGTGATTTCTATTTCTTTGGTAAACCTTCTAAACTTTAACCAAGCTTTTCATATTAAGCACCTAACTAATCCCCCTTGTTCCCAATTAAATAAAGTTATCATATTCCTAAGGTTATTCTCTCTAGGAGGACTACCCCCCTTTTTAGGATTTTTACCCAAGATAAGAGTCATTAAAGACTTAATTAACCAAGAACTACTACTATTAGCCTTTGTATTAGCAATAAGGGCTCTCATTACACTGTTCTATTATGTACGACTGTCTATTATAGCTCTTACTTTAGCTGCACCTAAAACCAGACAAAATATTAATTACATTAATCACAGAGCTTCTACTACAACTTTAGTAAACCTTTTACCTCTTTTATTCCCCATAATTATAATAATCCCTCTTATTCTAATTATACTAACTATAATTGCTTTTGTTATAATTCTGACTACAATTGTCATATTGATTTCCTCACTTCTAGCTAAAAAAACTATCACAGACCGAGAAAAATGCTCTCCATTTGAGTGTGGATTTGATCCCAAAGGATCAGCTCGGCTTCCTTTCTCACTTCGATTCTTTTTAATCGCTATTATCTTTTTAATCTTTGATGTAGAGATCACACTTCTTCTTCCCCTAATCAGAACCCTTAGATTAACCAAAATTAACACCTGAGTTGTTACAGGAACTTTTTTCTTATTAGTTCTTCTTATTGGACTCTATCATGAATGAAATAACGGAGCCCTTGAATGAGCACTTATGTTAAAATTTATTTTTATGGTTATTATGATAACTTTGTCTCTAAACAGATGACTGAGGATTCAGTTATCTTTATTTTTAGCTAGATTAGTTTTTGGNNNNNNNNNNNNNNNNNNNNNNNCTAATTTTCAGTTTGGTTATGGTTTGGGTTTAGATTGGGTAGGTTATATTTTAATTTTACTTAGAATTTGAATTATAGCGTTAGTTGTAATGGCTAGGGAGTCAGTTAAAGCGCGGGGTATGCATATAAATCTTTTTTTGATTGTAAATTTACTGCTGTTATTAAGATTAATTTTTACATTTTCTTGTTTAGATTATCTTTTGTTTTATATTTGTTTTGAAAGCTCTCTGATTCCAACTATAATTCTAATTTTGGGTTGAGGCTACCAACCTGAGCGTCTCCAGGCAGGTGTTTACATGCTATTTTACACTTTATTCGCATCTCTCCCTTTGCTGATCTCATTTATTAGGTTATATAGAAGAGGGGGCTCTATAGTTATAGGCCTTAGCTCAATTCCTGATTTAAGGGTTAGTTTAGTTTTAATCTGATATGTTTGCAGCGTAGTGGCTTTTGTTGTTAAATTGCCTATATACTTAGTTCATTTATGATTACCTAAAGCCCATGTAGAAGCTCCTGTAGCTGGTTCTATAATTTTAGCCGGAGTTCTTTTAAAGTTAGGAGGTTACGGTTTAATTCGGGTATGTCCTTTATTTTGTTCAGTGGGTGTTTTACATAGTTGAGTTTGAGTCGGGTTAGGCCTAGTCGGTGGGGTTATTGTAAGCTTAATTTGTATGCGTCAGGGAGATATAAAATCTCTGATTGCTTATTCTTCAGTCGCACACATAGGTTTGGTGTTAGTTGGTTTAATACTTTTCAGTTGGTGGGGCTTATGTGGGGCAGTAGTCGTTATGGTGGGACATGGTTTATGTTCTTCGGGTTTATTTTGTTTAGCAAATATGAGTTATGAGCGATTGGGTAGCCGAAGCTTATTTATTAGAAAAGGTCTTTTAAATTTTATACCTACGCTCGCTATATGATGGTTTGCTTTAAGCGCTGGTAATATAGCAGCCCCTCCTACTTTAAACCTTTTAGGAGAAGTTAGATTGATTGTAGGGGTTTTAAGATGATCAGGAGTTAGTGGTTTTATAGTAGCTGCTTTGTCTGGTCTAAGAGCTGCTTATACACTTTACTTGTTTTCACTAAGACAGCATGGCAAGTATTTTAGATCTGTATTTTCTTGTAGTTCTGGAGAAGTTCGTGAATATTTAGTGTTGATATTGCATTGACTGCCTTTAAATATTTTGATTTTAGTCGGGTATATCGTAGTAGTAATGGCAATTTTGAATATATGATCTTGTGTGTCTTTAGTATGTCTGAGCTGTGGGTTGTTTGCTTTTGTTGGTAAACGGAAGCACCTTTTAGGTGTGCTGTTAAGATTAGAGTTTATTATAGTGAGAATTTTTTGGTTTATGTTAAGAGTGATTACTTCTTTGGGAAGAGATTGTTACTTTATAATATTCTTTCTTACTTTAGCTGCTTGTGAGGGGGCTTTGGGTTTGGCTTTGTTGGTTTCTATTGTTCGAAGTCATGGAAATGATAATTTTAATAGGTTTAATATTTTAGGATGTATAGCCGTGAGTAGAATGGTATTTCTATTTAGTATTGCTTGTTTGGGAGTTTGAAATTCTCTTAGACTTTTAAAAAGAGGTTCTTGTTATTTTTTGGAGTGGGAGCTAATTAGAATTAATAGGGTTAGAGTAGAGATGTCTTGAATTTTCGATTGGATATCTTTATTGTTTCTTTCTTTTGTTTGTTTTATTTCTTCTATAGTTTTATATTATAGGGGAGGTTATATGAGAGAGGATAAAAATATTGTGCGTTTTATTTATTTGGTTTTAGGTTTCGTTGCTTCAATACTATTTCTGATTTTAAGTCCTAATTTAATTAGTATTTTACTAGGGTGAGATGGGTTAGGATTAGTTTCTTATGCTTTAGTTATTTATTATCAGAATGAGAAATCAGCTGCTGCTGGAATGTTAACTGCTTTGTCTAATCGTATCGGAGATGTTGCTATTTTACTTAGAATCGCTTTTTTAATAGACCTAGGGGGTTGAAATTTCGTTTTTTATGTAGGTAGGGACTCTTTAAATGGTAGATTGGCACTCTGGTTGATTGTTGTAGCTGCTATAACTAAAAGAGCTCAAATTCCTTTTTCTGCTTGATTGCCGGCTGCTATAGCAGCTCCTACTCCTGTGTCAGCTTTAGTTCATTCATCGACTTTAGTTACAGCCGGTGTGTATTTATTAATTCGATTTAGTCCTAGATTGGAGGGAACTTTAATTAGAACTGTACTACTGTTAATTGGTTGTACTACTATGTTTATGGCCGGACTTGGAGCAAATTTTGAAACAGATTTAAAGAAAATCATTGCTTTATCTACTTTAAGTCAATTAGGAGTAATAATCAGAATCTTAAGATTCGGAAGAGCAATGTTAGCTTTTTTTCATTTATTAACTCACGCTTTATTTAAGGCTTTACTTTTTATATGCGCTGGATCTATTATTCATAGTGTGGGGGAGTCCCAAGATATTCGTACCATAGGAAGTTTAGTTGGGTTTATACCTTTAAGAGTTATGTGTATTAACTTAGCTAATTTATCTTTATGTGGGATTCCATTTTTAGCTGGGTTTTATTCTAAAGATTTAATTTTAGAGGTAGCTTTTATGGGCCCTCTGAATATAATTTGTTTGATTATATATGGAGTAGCTACAGGTTTAACTGTGAGTTATAGTTTTCGGTTAGTTTATTATAGGTTAAGGGGTACTTGAAATTTAAACTGTAGTTCTTCAGTTAGGGATGAAGATGTCCTGATAACTCGTCCTATGAGTATGCTCACAATTGGTGCTGTAGTAAGGGGGGCAATTATCTCTTGATTAATTTTCCCT---TCTTATATAATCTGTTTAACCTTTTTTTTTAAAATATTAACTTTGTTAGTTGTTTTAACAGGAGGTTTTGTTGGTTATCTTTTAAATATAGTAGTAGCAAGGTGTAATCTAAAGTCTATTAGATTCTATAAGATAACGTTATTTTCTGGTTCTATATGATTTATACCTTTTTTATCTACTATTGGTGCNNNNNNNNNNNNNNNNNNNNNNNNNNNNNNNNNNNNNNNGGTAAGCGATAGTGGTTGATCTGAATACTATGGTGGTCAAGGTATGTATTCATTGATAAAAGATTCAAGAAAAACCTTACAAATTATCCAAGAAAACAGAATTAAGATTTATTTAGTAATAATATTAATCTGGATGGTAGGTTTTCTCTTGGCATTTATCTCTACACTCATTTTTCTTTCTTTAACATTAATATCAATGGCTATTTGCTTCGCTTTTATAGCCCACCCCCTGGCCATAGGACTTACCCTTATCATACAAACTATCTTAATTTGCTCCACAACAGGGTTACTTTCAGGATTAAGGTGATTTTCATATATCCTGTTTCTAATTTTCTTAGGGGCCACCTTAGTTTTATTCATTTACGTTGCATCTCTAGCATCTAACGAAATTTTTACAATAACACCTTGAATAACTCTCATTCTTATTATTCCTATTGGTGTAATTCCTCTAGTAATATTCAACGAATCTTTAATATTACCAAGGAAAGAGATTCTTGAAAATTCCTTCCTTATCTACCCGGAAGAAATTAATGCTACTCAAATTAAGTTAAATAACATATATAACCCAGTTTCAGTAAACCTTACAAAAGTGATTATTCTCTATCTTCTGCTAACACTAATTGTAGTTGTTAACCTAAGATCAAGATTCTTTGGCCCCTTACGAATATCT
	P. elegans cryptic species	ATGATAGCAAATTTATTTTCAAGATTTGACCCTTTATCTAGATTAGCTAATCTACCCTTAAATTGAGCTTCTACACTCTTAGCAATTATTTTTATGCCTTACATCTTCTGGGCGATACCGTCACGAGCCTCCCTCTTATGATCCTCTATCATAATAGTTCTCCATAAAGAACTCAAGATTCTCCTTGGCCCCGCTAATCCAGGTGGAACTTTAGTCTTCGTTTCATTATTTAGGTTTATTGTATTTAACAATTTTTTGGGACTCACACCATATGTATTCACAAGAACCAGTCACCTTGTAATGACTTTATCACTTGCTCTTCCCCTATGATTAGCATCAATAGTATTTGGTTGATTAAACCAAACTCAACACATATTTGCTCATTTAGTTCCAGCTGGAACCCCTGGGCCCCTCACACCTTTAATGGTTTTAATCGAAACTGTTAGAAACGTTATCCGCCCGGGCACATTAGCCGTTCGTTTAGCTGCTAATATAATCGCAGGTCATTTATTACTCACCCTTCTGGGTAATACAGGGCCTAGTTTTAGCCAGATTCTTCTTCCTGTCTTATTATTTTCTCAGTTTCTACTGCTAATCCTAGAATCAGCTGTTGCTGTTATCCAGTCTTATGTATTTGCCGCCCTAAGAACTCTTTACACTAGAGAAGTAAAC------------------------------------------------------------------------------------------------------------------------------------------------------------ATGGCAGCACCTATACGAAAATCCCATCCCCTCTTTAGAATTGCTAATGGAGCTTTAGTAGACCTACCCACACCAGCTAATATTTCCACTTTATGAAATTTTGGATCTCTCCTAGGCTTATGCCTAATAATTCAAATCGCAACAGGGTTATTTCTAGCCATGCATTACACAGCAGATGTTGACTTAGCTTTCTCGAGTGTTGCCCACATCTGCCGAGATGTTAACTATGGCTGACTCCTTCGTACAGTCCATGCTAACGGGGCTTCTTTCTTCTTTATTTGTCTATATAGACATATTGGACGAGGAATATATTATGGCTCTTTCCTCTATATACATACTTGATCAGTTGGAGTAATTATCTTGTTTTTAGTGATAGCGACAGCTTTTCTTGGTTACGTTCTACCCTGAGGGCAAATGTCTTTCTGGGGAGCCACCGTTATTACTAACCTAATATCAGCTATTCCCCTAGTAGGGACTGATTTAGTACAATGAATTTGAGGAGGCTTCGCAGTGGGCAATGCAACTTTAACTCGATTCTTCACTTTCCACTTTCTACTACCTTTTATTATCGCTGCGGCTTCTATAGTCCATATCTTGTTTTTACACCAAACGGGCTCTAATAACCCCCTTGGAATCTCTAGACAGTTAGAAAAAGTACCCTTCCACCCTTACTTCTCTTTTAAAGACATTGTAGGCTTCGTTGTCCTATTAATAGCCCTTATTGTCCTAACCCTTTTAACTCCATACTTGCTGGGAGACCCAGACAATTTTATCCCTGCTAACCCTTTGGTTACCCCTGCCCATATTCAACCTGAATGATATTTTTTATTTGCCTATGCTATTCTGCGGTCTATTCCCAATAAACTGGGAGGTGTAATTGCCCTTGTTATGTCAGTGGCTATTTTATTTATTCTCCCATTTACACACAAAGCCAAGTTTCGAAGACTCTCATTCTACCCTTTAAACCAATTTATATTTTGATCTATAGTAGTAATCGTAATTTTACTTACTTGAATTGGGGCCCGACCTGTTGAAGACCCTTATATCCTTACAGGGCAGATCCTAACAGCCGCCTACTTCTCTTTTTACCTTATTAACCCAATTACTCTCCTTGCCTGGGACAAGCTCATAGACACGCAACGATGACTTTTCTCCACAAATCATAAAGACATTGGAACTCTATATTTTATTTTCGGAGCTTGAGCAGGAATAGTAGGGACTTCTCTAAGACTTTTAATTCGAGCTGAATTAGGTCAACCTGGTAGGTTAATCGGAAATGACCAAATTTATAATGTTATTGTTACCGCCCACGCTTTCGTTATAATCTTTTTTATGGTTATGCCAATTATAATTGGCGGGTTTGGAAATTGACTGGTACCATTAATGCTAGGAGCCCCTGATATGGCTTTTCCACGAATAAATAATATAAGGTTTTGACTTTTACCCCCTTCCTTAACTCTCCTTCTTTCTAGAGGGATGGTTGAAAGGGGAGTGGGAACAGGATGAACTGTTTACCCTCCTCTAGCGAGAGGATTAGGACATGCTGGCGCTTCTGTAGATCTTGGTATTTTCTCCCTTCATTTAGCAGGAATCTCTTCCATCCTAGGAGCAGTTAACTTTATTACTACTGTAATCAATATACGAGCTCCAGGTATAACTATAGATCGAACTCCTCTTTTCGTGTGGGCTGTTTTTCTAACAGCTATTCTTCTTTTACTATCCTTACCAGTTTTAGCAGGAGCTATCACCATGCTCCTTACTGACCGTAATTTAAATACTTCATTCTTTGATCCTGCTGGAGGGGGTGACCCAATTCTTTATCAACACTTATTTTGATTCTTCGGGCACCCAGAAGTTTACATTTTAATCTTACCAGCTTTCGGTATAATTTCTCATATTGTGAGACAAGAAGCTGGAAAAAAAGAGTCCTTTGGTACCTTAGGTATAATTTATGCTATAATAGCCATCGGAGTCTTAGGATTTGTTGTTTGGGCTCACCATATGTTTACAGTAGGAATAGACGTTGATACGCGAGCGTATTTCACCTCTGCAACAATAATTATTGCCGTACCGACAGGTATTAAAATCTTCAGATGGTTAGCTACTCTCCATGGTACTCAGTTCACCTACAGACCCTCATTAATCTGAGCCTTAGGATTTATCTTCTTATTTACTATAGGAGGTTTAACAGGAGTAGTTTTAGCCAACTCTTCTATTGATATTGTTTTACACGACACTTACTATGTTGTAGCACACTTCCATTATGTCCTCTCTATAGGGGCCGTATTCGGCATCTTCGCTGGGATTGCCCACTGATTCCCGCTATTTACAGGTTTATCACTCAAACCTTCATGACTAAAAATTCATTTTACTACTATGTTTATTGGTGTAAACTTAACGTTTTTTCCACAACATTTCTTAGGATTAAACGGTATACCTCGACGATATTCAGACTACCCTGACGCGTACACGACTTGAAATGTCGTCTCATCAATCGGGTCCACAATTTCACTAATTGCTGTATTAGGATTTGTTGCTTTGATTTGAGAAGGCTTCTCGTCTAAGCGTCCTGCTCTGTTTTCTCTTTTCATGCCAACTTCAATCGAGTGGCAGCATAACTATCCCCCTGCAGATCATAGGTTCTCGGAAATTCCACTAATTACTAACATGGCAACCTGGACAGCTTTAAATTTTCAAGATGCAGCCTCCCCCCTAATAGAGCAACTAATCTTCTTCCACGATCATGCAATATTAGTTTTGATCTTAATTACTACATTAGTAGGATTTATGATGTCCTCACTATTTTTTAATTCTTTAACCAATCGTTTTTTATTAGAGCATCAAGCAATTGAAACTGCTTGAACTATTTTACCTGCCTTAATTTTAATCTTTATTGCACTCCCTTCACTCCGGTTATTATATCTATTAGATGAAGTTAATAATCCAAGAGTTACCCTCAAAGTAATTGGTCATCAATGATACTGAAGTTATGAATATTCTGATTTTGCCCAGGTAGAATTTGACGCTTACATAATCCCAACTACAGATATGGAAGATCACAACTTTCGTCTTCTAGATGTAGATAATCGTACAATCTTACCAATAAATACTCAGATCCGAGTATTAATTACTGCAGCTGATGTAATTCATTCATGAACTGTTCCTTCCTTAGGAGTCAAGGTTGACGCTATCCCAGGTCGCCTAAACCAAACTAGATTCCAAATGAATCGTCCTGGTTTGTTTTACGGGCAGTGCTCGGAGATTTGTGGTGCAAACCACAGCTTCATACCTATTGTGGTTGAGAGAACATCTGTAGAATCTTTTCTTAATTGAATTTCTAACCACAGTGAAGAATCTATGCAAAAACACGGATATCATGCGTACCACTTAGTAGATGTAAGTCCTTGGCCTCTTACAGGGTCTATTAGAGCTATAATGCTGACGACAGGACTTGTTAAATGATTTCATCAGTTTAATATAGACTTATTATTGCTAGGATTTTTAACCACTTTATTAACTATAATTCAATGGTGACGAGATATTACCCGAGAAGCTACTTATCAAGGTCAACACACCGCTAAAGTAGTTAACGNNNNNNNNNNNNNNNNNNNNNNNNNNNNNNNNNNAGAAGTTCTATTCTTTTTCTCATTTTTTTGAGCTTTCTTTCACAGAAGACTTTCTCCTTCAGTAGAATTAGGAATTTGTTGACCCCCAAGAGGAATTCAATCCTTTAATCCATTCCAGATTCCGCTATTAAATACAGCTATTTTATTAGCTTCGGGGGCTACTGTAACTTGAACTCATCATGCTATTTTGAGATCCAATTTATCCCAGGCCACGCAAAGATTAGGCCTAACTGTTTTCCTGGGGATATACTTCACTGCACTCCAAGCCCTTGAGTATTATGAAGCTCCTTTCACTATTGCAGACTCCGTTTATGGATCCACTTTTTTTGTTGCCACTGGCTTCCATGGACTTCACGTGATTATTGGGTCAGGATTTTTATTAGTAAATTTATATCGCCTATATATATGCCATTTCACAGCGTCCCATCACTTCGGGTTTGAAGCCGCCGCTTGATATTGACATTTCGTAGATGTAGTTTGACTTTTCCTCTATATCTCAATTTACTGGTGAGGAGGTatagttttagtaaagtttGTGAGTTACTTAATTCTTTTGATTATAGTCCTTGTAGCAGTGGCTTTTTTTACGTTACTTGAGCGAAAAATCTTAGGCTATATCCAAATCCGTAAGGGACCTAATAAAGTGGGCTTTATGGGATTATTGCAGCCCTTCGCTGACGCAGTGAAACTATTCACTAAGGAGCAGACATTTCCAACTTTAAGAAATTTTATTCCTTACTATTTATCCCCTGTTTTTAGGTTATTCATTTCTTTAGTCATCTGGGTTGTTCTGCCTTATGAGACAGGGTTATTTAGGTTTAAATTTGGTGTTCTGTTTTTCTTGTGTTGTATGAGTGCGGGGGTGTATTCCACTATAGGGGCTGGGTGGTCTTCCAATTCTAAATATTCTTTATTAGGCTGCTTACGAGCTGTGGCCCAGACGATCTCGTATGAGGTAAGTCTTGCTCTTATTTTATTGAGTTTATTATTTTTAGTGGGGGGCTTAGATTTATGTTTGTTTGAGAGTTATCAGCGTTACGCGTGATTTTTGGTGGTTGCCGGACCTTTGGGATTATTATGGTTTACGTCTTGCTTAGCAGAGAGTAACCGGACTCCTTTTGATTTCGCGGAAGGGGAGTCGGAGCTAGTATCCGGTTTTAACACTGAGTATAGGGCAGGAGGCTTTGCTCTTATTTTTATAGCAGAATATGCCAGGATCCTTTTTCTAAGAACTCTCTTCAGAATCCTGTTCTTAGGCAGAAGATTAATGTCCGTAAGGTTCTATTTAAAGGTGGCCTTTATTGGTTTCTCTTTCGTATGGGTACGGGGAACCCTACCTCGTTACCGTTATGATAAATTGATATACTTGACTTGAAAGAGGTTCTTACCAGTCGCCCTTAATTACTGCATCTTCTTTAGAGGGGTAATAATCATATTATTATGTTTCCAAGGAATTCTTATAATATCTCCTTCTATTCTTTTATTTTGTTTAACCTTAGTAACGGGGACAGTTATCTCTATTTCATCTTCATCCTGATTTATAGCTTGATTAGGGTTAGAGCTGAACCTCCTCTCGTTTATTCCTTTAGTAGCTTTTAAGCAGAATACTTTTTCCTCTGAAGCGGCTTTAAAATATTTCTTAATCCAAGCTTTAGGTTCTGCTACTCTTTTAGCGAGAGTTACCATGTTATTTATATTCGAGATATCTCCTAAAATTCTTATTTTCTGCTCCCTAGTCCTTAAAATAGGAGCGGCTCCCTTACACTTTTGATTACCAACTATTATACAAGGAATATCTTGGCAGAGTTGTGTTATTCTAATAACTATTCAGAAAGTTGCCCCTNNNNNNNNNNNNNNNNNNNNNNNNNNNNNNNNNNNNNNNNNNNNNNNNNNNNNNNNNNNNNNNNNNNNNNNNNNNNNNNNNNNNNNNNNNNNNNNNNNNNNNNNNNNNNNNNNNNNNNNNNNNNNNNNNNNNNNNNNNNNNNNNNNNNNNNNNNNNNNNNNNNNNNNNNNNNNNNNNNNNNNNNNNNNNNNNNNNNNNNNNNNTACCTACAGAGTCCTCTCTATTTCCTTAGTAGTACTTTTTAACCAAAATCAAGCTTATCATATCAAACATATAACTAATATTACTTCTACCCAATTCAATAAGGTTGCCCTGTTTCTTAGATTATTTTCTCTTGGGGGTTTACCTCCCTTTTTAGGATTTTTACCTAAATTGAGAGTCCTCAAGGAGTTAACGGACCAAAGGAGACTACTCTGAGCCTTTATCTTGGCCATAAGTGCACTTATTACTTTATTCTATTATGTACGTCTGGCCACTACGACCTTAACTTTAACTTCTCCTAAAACATCAGGAAACTTACTACTTACCGATTACACTCCTTCTACTATCGCCCTAATTAACTTTCTTCCGTTATTGTTTCCGCTAACGATAGCAATCCCTATTATTCTTATTATACTAACAATGATTGCTTTTGTTATGCTGTTAGCTACTGCCGTGATATTTATCTCATCCCTTCTTGCAAAGAAAACTATCACAGACCGAGAAAAATGTTCGCCCTTTGAGTGCGGATTTGACCCTAAAGGGTCTGCTCGATTACCGTTCTCTCTGCGATTTTTTTTAATTGCTATTATTTTCCTTATTTTCGATGTTGAAATCACTCTACTACTACCGCTAGTAGCTACTATTAACCTAACTAGGATTAGTTCATGAGTTGTCACTGGAACCTTTTTTCTCCTAGTTCTGCTTATTGGTCTTTATCACGAATGAAATCAAGGAGCCCTTGAGTGATCCCTTNNNNNNNNNNNNNNNNNNNNNNNNNNNNNNNNNNNNNNNNNNNNNNNNNNNNNNNNNNNNNNNNNNNNNNNNNNNNNNNNNNNNNNNNNNNNNNNNNNNNNNNNNNNNNNNNNNNNNNNNNNNNNNNNNNNNNNNGGTTACGGGCTAGGTCTAGATTGGGTAGGGTATTTATTAATCCTATTAAGAATTTGAATTTTAGCTTTAGTGGTGAGCGCTAGAGAAGCCGTTAAGGAGAAAAGGAGATATGTAAGATTATTTTTGATAGTTAATTTACTTTTATTACTAACTTTAATTATAACATTTTCCTGTTTAGACTATTTCTTGTTTTATGTGTGTTTTGAGAGTTCTCTAATTCCTATTATAATTTTAATTTTAGGTTGGGGGTATCAACCTGAGCGAATACAAGCAGGAGTTTATATGTTATTTTATACATTATTTGCTTCTCTTCCGTTACTTATTTCTTTCTTTAAATTATATAGAAGAGGTGGGACCTTGGTTATAACTTTAAGTTCCATCTCTAGTTTGAGCATTAGTTTGATATCAGTCTGATACCTGTGTAGGGTGATAGCCTTTGTTGTTAAGCTTCCTATATATTTGGTTCATTTATGATTGCCTAAGGCTCATGTGGAAGCCCCTGTTGCAGGATCAATAATTTTAGCCGGGGTTTTATTAAAGCTGGGGGGGTACGGGTTAATCCGAGTTTGCCCCCTTTTTTCCTCAGTAGGAGTTATATATAGTTGGGTGTGGGTCGGGTTGGGGTTAGTAGGAAGTGTAATCGTGAGTTTTATTTGTATGCGTCAAAGAGATATAAAATCTTTAATTGCTTATTCGTCAGTTGCCCATATGGGTTTAGTTTTAGTTGGGTTAATGCTTTTTAGTTGATGGGGGTTGTGTGGAGCAGTGGTTGTTATAGTAGGCCATGGTTTATGTTCTTCTGGTTTATTTTGTCTGGCGAATATAAGCTATGAGCGGTTAGGCAGGCGAAGTATGTTTATCAGGAAAGGCCTCTTGAATTTTATGCCTACATTAGCTTTGTGGTGGTTTGCTTTAAGGGCTGGTAATATAGCTGCACCTCCTACATTAAATCTTCTAGGTGAGATTAGGTTAATTGTAGGGGTTCTTAGGTGATCGAGTGTTAGAGCTTTTATAGTGGGCTTGTTATCTTTCTTTAGGGCCGCATACACACTTTACTTATTTTCTCTCAGGCAGCATGGTAAATATTTTAGGTCTGTGTTTTCATGTAGGTCAGGGGAGGTTCGAGAATATCTAGTATTAATACTTCATTGATTGCCACTCAATATATTGATTTTGGTTGGGTACCTTGTGGTAGTAATGGCAATTTTAAATATTTGATCTCTTGTTCCTCTGTTAAGAGTTTGCTGTGGTTTGTTTGCTTTCATTGGCAAGCGAAAACATCTTTTAAGGGTTCTTTTGAGTCTTGAGTTCATCATAGTGAGAATCTTTTGATTAATATTGGGCTTTGTCGGTCAATTAGGGGGGGACTCTTATTTTATGATATTTTTTCTTACTCTAGCTGCCTGCGAAGGGGCGTTAGGGTTAGCTTTGCTGGTCTCCATCGTGCGTAGTNNNNNNNNNNNNNNNNNNNNNNNNNNNNNNNNNNNNNNNNNNATGGCTGTGAGCAGAATAGTGTTTTTATTATTTATATCTTGCATAGGGATGTGAGGGTCTTTAAGCTTTTTGAAGAGAGGCTTGTGTTATTTTCTAGAGTGAGAGCTGATTAGAATCAACAGGGTAAGGATTGAGATAGCTTTAATTTTTGACTGAATATCTTTAATATTCCTTTCTTTTGTTTGTTTTATTTCTTCAATAGTCTTATATTATAGGGGTGGTTATATAAGAGGGGATAAAAATATTGTTCGTTTCATTTATTTAGTTTTAGGGTTTGTGGGGTCGATGTTATTTTTAATTCTAAGACCTAATCTAATTAGAATCTTGCTCGGATGAGACGGGCTCGGGTTAGTTTCTTACGCTCTAGTCATTTATTATCAAAATGAGAAATCGTCTGCGGCGGGGATGTTAACTGCTCTGTCAAACCGGATCGGAGATGTTGCTATCTTACTCAGAATCGGCTTTTTTATAGATTTAGGTGGTTGGAATTTTCTTTTTTATGTAGGAGGTGAATCTTTAGCCGGAAGATTAGCAGTTTGGTTTGTAGTACTAGCTGCTATGACTAAGAGGGCTCAGATTCCATTTTCAGCTTGATTACCAGCTGCCATAGCGGCCCCTACTCCTGTGTCTGCTTTGGTCCATTCGTCAACTTTAGTCACAGCGGGTGTATATTTGTTAATTCGGTTTAGACCGAGGCTTAGAGGTACTTTAACTAGCACTTTATTATTTTTAGTTGGTTGTAGAACTATATTTATGGCGGGACTGGGGGCGAATTTTGAAACAGATTTGAAGAAAATTATCGCTTTATCTACTCTAAGTCAATTAGGAGTTATAATGAGAATCCTTAGATTCGGGAGTGCTATATTAGCATTCTTTCATTTATTAACTCACGCTCTTTTTAAGGCCCTACTTTTCATATGTGCTGGCTCAATTATTCATAGGGTAGGGGACTCTCAGGATATTCGTACTATGGGAAGGCTAGTTAGATTCATACCTTTAAGGGTTATATGTGTGAATTTAGCTAACTTATCTCTGTGTGGTATTCCTTTTTTGGCTGGGTTTTATTCTAAAGATTTAATTCTAGAAATCGCTTTTATGGGGCCTCTTAATTTAATTTGTTTAGTTACATATGGGGTAGCCACAGGCCTAACCGTGAGTTATAGGTTTCGGTTGGTTTATTATAGCTTAAGAGGAAATTGAAATTTGAATTCTAATTCTTCCGTTAGAGACGAAGATGTTCTTATAACTCGTCCCATGAGAATATTAACTATTGGAGCTGTAGTTAGGGGGGCTTGTATTTCTTGGTTAATTTTTCCTTCTCCCCATATGATCTGTTTAGTTCCTTTCTTTAAATTGCTAACTGTGTTAGTTGTCGCCTTGGGGGGCGCTATTGGGTACACCTTGAATATGATATCAGAAAGGTGTAATTTAAAATCTATAGAATTCTATAAATTAGTGTTATTTTCCGGTTCTATGTGATTTATACCGTTTTTGTCGACATTAGGAGTATCTCCTAAAAGATTAGGTGCCGGTTCACTTTACCATCAAGTGGCCGATAGAGGTTGATCTGAATATTATGGAGGTCAAGGTTTGTACTCAGCAATAAAGGACACGAGAAGAATTTTGCAAATTATTCAGGAAAATAGTATTAAAGTATATTTACTAATAATATTAATCTGAATAGTGGGGCTCTTACTTGTACTTNNNNNNNNNNNNNNNNNNNNNNNNNNNNNNNNNNNNNNNNNNNNNNNNNNNNNNNNNTTTATAAACCACCCTTTGGCCATGGGGTTAACTTTAATTACCCAAACTATTATGATCTGCCTCATAACAGGTCTAACATCGGGGTTCGGGTGATTTTCATATATTCTATTTCTGATTTTTTTAGGGGCTACTTTAGTCTTATTTATCTACGTCGCTTCCCTAGCATCTAACGAAATTTTTAAAATCAACCCAGTTATAACTTTAATTCTAATGATGCCTCTTACAANNNNNNNNNNNNNNNNNNNNNNNNNNNNNNNNNNNNNNNNNNNNNNNNNNNNNNNNNNNNNNNNNNNNNNNNNNNNNNNNNNNNNNNNNNNNNNNGTCCAAATTAGTTTAAACAATATATATAACCCAACCTCAGCAAGATTAACGGGGCTGATTGTGTTGTATCTCCTGTTAACATTAGTTGTAGTTGTTAAACTAAGATCAAGATTTTTTGGCCCGCTACGAATATCT
	P. elegans Mediterranean	ATGATAGCAAATTTATTTTCGAGATTTGACCCTTTATCTAGATTGGCTAATCTACCTTTAAATTGAGCTTCTACCCTTTTAGCAATTATTTTTATACCTTACATCTTCTGGGCGATACCATCACGAGCTTCCCTCTTATGATCCTCTATTATAATAATTCTCCATAAAGAACTTAAGATTCTTCTTGGCCCTGCTAACCCAGGTGGAACTCTAATGTTCGTTTCATTATTTAGGCTTATTGTATTTAACAATTTTTTAGGTCTCACACCATATGTATTTACAAGAACAAGTCACCTTGTAATGACTTTATCACTTGCGCTCCCCCTATGACTAGCATCAATACTATTTGGCTGATTAAACCAAACTCAACATATATTTGCTCATTTAGTTCCAGCTGGGACCCCTGGGGCCCTCACCCCCCTTATGGTCTTAATCGAGACTGTTAGAAACGTTATCCGCCCAGGAACATTAGCCGTTCGTTTAGCTGCTAATATAATCGCAGGTCATTTATTACTTACCCTTCTGGGTAACACAGGCCCTAATTTTAGCCAGATTCTTCTTCCCGTCTTATTATTTTCTCAGTTTTTGCTGCTAATCCTGGAATCAGCTGTTGCTGTTATTCAGTCTTATGTATTTGCCGCCCTAAGAACTCTTTACACTAGAGAAGTAAACATTCCACAGATAGCCCCGCTCTTATGACTTAACCTATATTTTTTCTTTTCAGCTGTGTTTGCGGTTGTAGTTATTATGAATTTTTATATGAAACCCCCGATTAAAGTCAATATTCCCTCTAAAGACACTAAAACATCTCCTCAAGCTTGAAAATGAATGGCAGCACCTATACGAAAATCCCACCCTCTCTTTAGAATTGCTAATGGGGCTTTAGTAGACTTACCTACACCAGCCAATATTTCCACTTTATGAAATTTTGGGTCTCTCTTAGGCTTATGCCTAATAATTCAAATCGCAACAGGGTTATTCCTAGCCATGCATTACACAGCAGATGTTGACTTAGCTTTCTCGAGTGTCGCCCACATCTGCCGAGATGTTAACTATGGCTGACTCCTCCGCACAGTCCATGCTAACGGCGCTTCTTTCTTCTTTATCTGTTTATACAGGCATATTGGGCGAGGATTGTATTATGGCTCTTTCCTCTATACACACACCTGGTCAGTTGGGGTAATTATTTTGTTTTTAGTCATAGCGACAGCTTTTCTTGGCTATGTTCTACCCTGGGGGCAAATGTCTTTCTGGGGGGCCACAGTTATTACTAACCTAATATCAGCCATCCCCCTAGTAGGGACTGATTTAGTGCAGTGAATTTGAGGAGGCTTCGCAGTGGGCAATGCAACTTTAACTCGATTCTTCACTTTCCACTTTCTACTACCTTTTATTATCGCTGCGGCTTCTATAGTCCATATCTTGTTTTTACACCAAACAGGCTCTAATAATCCCCTTGGAATCTCTAGGCAGCTAGAAAAAGTACCCTTCCACCCTTACTTCTCTTTCAAAGATATTGTAGGCTTCGTTGTTCTATTGATAGCCCTCATTGTTCTGACCCTTTTAACTCCGTACTTGTTAGGAGACCCAGACAATTTTATCCCTGCTAACCCTCTAGTTACCCCTGCCCATATTCAGCCCGAATGATACTTTTTATTTGCCTATGCCATTCTACGATCTATTCCAAATAAACTAGGGGGGGTGATTGCCCTTGTTATATCAGTGGCTATTTTATTTATTCTCCCCTTTACACATAAAGCCAAGTTTCGAAGCCTCTCGTTCTACCCTTTAAACCAGTTTATATTTTGGTCTATAGTAGTAATCGTAATTTTACTTACTTGAATTGGAGCCCGACCTGTTGAAGACCCTTATATTCTTACAGGGCAGATCCTCACGGCCGCGTACTTCTCTTTTTACCTTATTAACCCGATCACTCTCCTTGCCTGAGACAAACTAATAGACACGCAACGATGACTTTTCTCCACAAATCATAAAGACATCGGAACTCTATATTTTATTTTCGGAGCCTGAGCAGGAATGGTAGGGACTTCTCTAAGACTCTTAATTCGAGCTGAGTTAGGTCAGCCTGGCAGGTTGATTGGAAATGACCAAATTTACAATGTTATTGTCACAGCTCACGCTTTCGTGATAATCTTTTTCATGGTTATACCGATTATAATTGGCGGATTTGGAAATTGACTGGTACCATTAATGCTAGGAGCTCCTGACATGGCTTTCCCCCGAATAAACAACATAAGGTTTTGACTCTTACCTCCTTCCTTAACTCTACTTCTTTCTAGAGGAATAGTTGAAAGGGGGGTAGGAACAGGGTGAACTGTTTACCCTCCCCTGTCAAGAGGTTTAGGACATGCTGGCGCTTCCGTAGATCTTGGTATTTTCTCCCTTCATTTAGCAGGAATCTCTTCCATCCTAGGGGCAGTTAACTTTATTACTACTGTAATCAATATACGAGCTCCAGGTATAACAATGGATCGAACTCCTCTTTTCGTTTGAGCTGTTTTTCTAACGGCTATCCTTCTTTTACTATCCTTACCAGTTTTAGCCGGAGCTATCACTATGCTCCTCACAGACCGTAATCTAAATACCTCGTTCTTTGATCCTGCTGGTGGGGGGGACCCAATTCTCTATCAACATTTATTTTGGTTCTTCGGCCACCCAGAAGTTTATATTCTGATCTTACCGGCTTTCGGTATAATTTCTCACATTGTGAGACAAGAGGCTGGAAAAAAAGAGTCCTTTGGCACCTTAGGTATAATTTATGCTATAATAGCCATCGGAGTCTTAGGCTTTGTTGTTTGGGCTCACCACATGTTTACAGTAGGAATGGACGTTGACACCCGAGCGTATTTTACCTCTGCAACGATAATCATTGCTGTCCCGACAGGTATTAAAATCTTCAGGTGGTTAGCTACTCTTCACGGCACCCAGTTCACCTACAGACCTTCATTAATCTGGGCCTTAGGATTTATCTTCTTATTTACCATAGGAGGCTTAACAGGAGTGGTTTTAGCCAACTCTTCTATTGATATTGTTTTACACGACACTTATTATGTCGTAGCTCACTTCCATTATGTTCTCTCTATAGGGGCCGTATTTGGAATCTTCGCTGGAATTGCCCACTGATTCCCCCTATTTACAGGGTTAACACTCAAGCCTTCGTGACTAAAAATTCATTTTACTACTATATTTATTGGCGTAAACTTAACGTTTTTTCCCCAGCACTTCTTAGGACTAAACGGCATGCCTCGACGATATTCAGACTACCCGGACGCATACACAACTTGAAACGTCGTCTCGTCGATCGGATCCACAATTTCGCTAATTGCTGTGTTGGGATTTGTTGTTTTGATTTGAGAAGGCTTCTCATCTAAGCGTCCTGCTCTGTTTTCTCTTTTTATACCAACTTCAATCGAGTGACAGCACAACTATCCCCCTGCGGATCATAGGTTCACGGAGATCCCGCTAATTACTAACATGGCAACCTGAACGGCTTTAAATTTTCAAGATGCAGCCTCCCCCCTGATAGAGCAACTAATCTTCTTCCACGATCATGCAATATTAGTTTTAATCTTAATTACTACACTGGTAGGATTTATAATATCCTCGTTATTTTTTAATTCTTTAACCAATCGGTTTTTACTAGAGCACCAGGCAATTGAAACTGCTTGAACTATCTTACCCGCCCTAATTTTAATCTTTATTGCACTCCCTTCCCTCCGGTTGTTGTATCTACTAGATGAAGTCAATAACCCAAGGGTTACCCTGAAAGTAATTGGCCATCAGTGATACTGAAGCTATGAATATTCCGATTTTGCCCAGGTAGAGTTTGATTCTTACATAATCCCGACTGCAGATATAGAAGATCACAACTTTCGTCTTTTAGATGTGGATAATCGCACAATCTTACCAATAAACACTCAAATCCGAGTGTTAATTACTGCAGCCGATGTAATTCACTCATGAACTGTCCCTTCCTTGGGAGTCAAGGTTGACGCTATCCCAGGTCGCCTAAACCAAACTAGATTCCAAATAAATCGCCCTGGTTTGTTTTATGGTCAGTGCTCGGAGATTTGTGGAGCAAACCACAGCTTCATGCCTATTGTAGTAGAGAGGACGTCTGTAGAATCTTTTCTTAATTGAATTTCTAACCACAGTGAAGAATCTATGCAAAAACACGGATATCATGCGTACCACTTAGTAGATGTAAGTCCTTGGCCTCTTGCAGGGTCTATTAGAGCTATAATGCTGACGACAGGACTTGTCAAATGATTTCACCAATTTAATATAGATTTATTATTGCTAGGGCTTTTAACCACCTTATTAACTATAATTCAATGGTGACGAGATATTACCCGAGAAGCTACTTATCAAGGTCAGCACACCGCTAAAGTAGTTAATGGCCTACGATGGGGTATAATCTTGTTTATCACTTCAGAGGTTCTGTTCTTTTTCTCATTTTTTTGGGCTTTCTTCCACAGAAGGCTTTCCCCCTCAGTAGAATTAGGGATTTGTTGGCCCCCAAGAGGAATTCAATCCTTTAACCCATTCCAAATTCCCCTATTAAATACGGCTATTTTATTAGCTTCAGGGGCTACTGTAACGTGAACTCATCATGCTATTTTAAGATCCAATCTATCCCAGGCCACCCAAAGATTGGGTTTAACTGTTTTCCTAGGGGTGTACTTCACAGCACTCCAAGCCCTTGAATATTATGAGGCTCCTTTCACTATCGCGGACTCCGTTTACGGGTCCACTTTTTTTGTTGCCACTGGCTTCCACGGACTTCACGTAATTATTGGCTCAGGATTTTTATTAGTAAATTTGTATCGCCTGTATATATGCCATTTCACAGCATCCCACCACTTCGGGTTTGAGGCCGCCGCTTGATATTGACATTTCGTGGATGTAGTTTGGCTTTTCCTCTATATCTCAATTTACTGGTGAGGAGGTATAGTTTTAGTAAAGTTTGTGAGTTACTTAATTCTCTTGATTATAGTCCTCGTAGCAGTGGCTTTTTTTACGTTACTCGAGCGAAAAATCTTAGGTTATATCCAAATCCGTAAGGGGCCTAATAAAGTGGGCTTTATGGGGCTACTACAACCCTTTGCTGATGCCGTGAAATTATTCACTAAGGAGCAGACATTTCCGACTTTAAGAAATTTTATTCCTTATTACCTATCTCCTGTTTTTAGGTTATTTATTTCTTTAGTCATCTGAGTTGTCTTGCCTTACGAGACAGGGCTATTTAGATTTAAATTTGGTGTTCTGTTCTTCTTATGTTGTATGAGTGCGGGGGTGTATTCAACTATAGGGGCTGGGTGGGCGTCTAATTCTAAATATTCTTTACTGGGTTGCCTACGAGCTGTGGCCCAGACGATTTCTTACGAGGTGAGTCTCGCTCTCATTTTACTGAGTTTATTATTTTTAGTGGGCGGCTTAGATTTATGCCTATTTGAGAGCTATCAGCGTTATGTGTGATTTCTGGTGGTTGCAGGACCCTTGGGGTTATTATGGTTTACGTCTTGTCTCGCAGAGAGTAACCGGACCCCTTTTGACTTCGCGGAAGGGGAGTCAGAGCTAGTATCTGGGTTTAACACTGAGTATAGGGCAGGAGGGTTCGCTCTTATCTTTATGGCAGAATATGCTAGGATCCTCTTTCTAAGAAGCCTGTTTAGAATCCTGTTTCTAGGCAGGAGGTTAACTTCTCTAAGGTTCTATCTAAAGGTGGCTTTTATTGGTTTTTCTTTCGTATGGGTACGGGGGACTCTGCCCCGTTATCGTTATGATAAATTGATATATTTGACCTGAAAGAGGTTTTTACCAGTGGCCCTTAATTATTGCATCTTCTTTAGGGGGGTAATAATCATATTATTATGTTTTCAAGGAATTCTTATAATATCTCCTTCTACTTTTTTGTTTTTTTTAACTTTAGTAACGGGGACAGTTATCTCTGTTTCATCTTCATCCTGATTTATAGCTTGGCTAGGATTAGAGTTGAACCTTCTCTCGTTTATTCCTTTAGTAGCTCTTAAGCAAAACACTTTCTCCTCTGAAGCAGCTTTAAAATATTTCTTAATCCAAGCTTTGGGTTCTGCCACTCTTTTAGGGAGGGTTACTATGCTATTTATGTTAGAGATATCCCCCAAAATTCTTATTTTCTGCTCTTTGATTCTTAAAATAGGAGCAGCTCCTTTGCACTTTTGACTACCGACTATCATACAAGGGATATCCTGGCAAAGTTGTCTCATCTTAATAACTATTCAGAAGGTAGCCCCTATTATCTTGGTTTCTTATTTAGTTTCTCCTCAAATCAGGAGTTTAATTACTGCCACTTCTGTCTTATCCGCTATTATAGGAGGTATCGGGGGCCTAAATCAAACCCTTCTACGAAAATTAATAGCCTATTCTTCTATTAACCATATAGCCTGGATGCTGGCTGCTATTAAATCAGGAGCCGGTCTTTGAGCCCATTACATTATTACCTACAGAGTCATCTCTGCTTCCTTAGTGGTACTTTTTAACCAGAATCAAGCCTACCATATCAAACACATGACCAATATTACTTCTACCCAATTCAATAAGGTTGCATTGTTTCTTAGGTTATTTTCTCTTGGAGGTTTACCTCCCTTTTTAGGATTTTTACCTAAGTTGAGAGTCCTCAAGGAGTTAGCAGACCAGAGAAGGCTCTTCTTGGCCCTTATCTTGGCGATAAGGGCACTTATTACTTTATTCTATTATGTCCGTCTGGCCACTACAACCTTAACTTTGACTTCCCCTAAAACATCAGGGAACTTATCACTTACCGATTACAGTCCGTCTACTATCGCCCTAGTTAACTTCCTCCCGTTATTGTTCCCTCTAACGATAGCGATCCCTATCATCCTTATTATACTAACAATGATTGCTTTTGTTATGCTTTTAGCTACTGCTGTAATATTTATCTCCTCCCTTCTTGCAAAAAAAACTATCACAGACCGAGAAAAATGTTCCCCCTTTGAGTGTGGGTTTGACCCTAAAGGGTCTGCCCGATTGCCGTTCTCTCTCCGATTTTTTTTAATCGCCATTATTTTCCTTATTTTTGATGTTGAAATCACTTTACTGCTACCGCTGGTAGCTACAATTAACCTAACTAGAATTAATACATGAGTGATCACTGGGACTTTTTTTCTGCTAGTCCTACTTATTGGTCTCTATCACGAATGAAATCAAGGGGCCCTTGAATGATCCTTGGTGCTAAAATTTATCCTTATAACTTTTATGATAACGTTGTCTTTAAATAGGTGGCTCAGAGTTAATCTATCTCTCTTTTTAGCTAGATTTGTTTTTGGGCTTTTTTCTCTTAGAACTTTTTCCAATTTCCAGTTTGGTTACGGGCTAGGTCTAGATTGGGTGGGGTATTTGTTAATCCTATTAAGAATTTGGATTTTAGCTTTGGTAGTAAGCGCTAGAGAAGCCGTTAAGGAAAAAAGGAGATATGTAAGATTATTCTTGATAATTAATTTACTCTTACTACTAACTTTAATTATGACATTTTCTTGTTTAGATTATTTCTTGTTTTATGTGTGTTTTGAGAGGTCTCTAATTCCCATTATAATTTTAATTTTAGGTTGGGGCTACCAACCTGAGCGAATACAAGCAGGAGTTTACATGTTATTTTACACATTATTTGCTTCTCTTCCGTTACTCATTTCCTTCTTTAAATTATATAGGAGAGGTGGGACTCTAGTTATAGGTCTAAGTTCTATCTCTAGTTTGAGTACGAGATTGGTGTCAGTGTGGTATCTGTGTAGGGTGATGGCTTTTGTTGTTAAGCTTCCTATATACCTGGTGCATTTATGATTACCTAAGGCTCATGTGGAAGCCCCTGTAGCAGGGTCGATGATTTTAGCTGGGGTTTTATTGAAGCTGGGAGGGTATGGGTTAATTCGAGTTTGTCCCCTTTTTTCCTCAGTAGGAGTTATATACAGTTGAGTATGAGTTGGGTTGGGGCTAGTAGGAAGTGTAATCGTGAGTCTTATTTGTATACGTCAAAGAGATATAAAGTCTTTAATTGCCTATTCGTCAGTCGCCCATATGGGCTTAGTTTTGGTTGGGTTAATGCTTTTTAGCTGGTGGGGATTGTGCGGGGCAGTGGTTGTTATAGTAGGCCATGGTTTATGTTCTTCCGGCCTATTTTGTCTAGCGAATATAAGTTATGAGCGATTAGGTAGGCGGAGTATGTTTATTAGGAAAGGGCTCTTGAATTTTATGCCCACACTAGCCTTATGGTGATTTGCTTTGAGGGCTGGTAACATAGCTGCGCCTCCCACATTAAATTTGCTAGGTGAGATTAGGCTAATTGTAGGGGTCCTTAGGTGATCAAGAGTTAGGGCTTTTATAGTGGGCTTATTATCTTTCTTTAGCGCAGCTTATACACTTTACTTATTTTCTCTTAGGCAGCATGGTAAATATTTTAGGTCTGTGTTTTCGTGTAGGTCAGGGGAGGTCCGAGAATATTTAGTGCTGATACTTCACTGATTGCCGCTCAATAGATTGATTTTGGTCGGATACCTCACGGTGATAATGGCAATTTTAAATATTTGATCTCTTGTTCCTCTGTTAAGAGTTTGCTGTGGTTTGTTTGCTTTCATCGGCAAACGAAAACACCTTTTAAGGGTCCTTTTGAGTCTTGAGTTCATCATGGTAAGAATCTTTTGATTAATACTGGGTTTTGTTGGTCAATTAGGGGGAGACTCTTACTTTATTATATTTTTTCTTACTCTAGCCGCCTGTGAAGGGGCGTTAGGGTTAGCTTTACTGGTTTCTATTGTGCGTAGTCACGGGAATGATAACTTCAACACATTTAATATTTTAGGGTGCATGGCTGTGAGTAGAATAGTGTTTCTGTTATTTATATCTTGCATAGGGATATGAGGGTCTTTAAGCTTTTTGAAGAGAGGTTTGTGTTATTTCCTGGAGTGAGAGTTGATTAGAATTAATAGGGTGAGAATCGAGATAGCGCTGATTTTTGACTGAATATCTTTAATATTCCTTTCTTTTGTTTGTTTTATTTCTTCAATAGTTTTATACTATAGGGGAGGCTATATAAGAGGGGATAAAAATATTGTTCGTTTTATTTATTTAGTCTTGGGGTTTGTAGGGTCGATGTTATTTTTAATCCTTAGGCCTAATCTAATTAGAATCTTGCTCGGGTGAGACGGTCTAGGCTTAGTTTCTTACGCTCTAGTTATTTACTATCAAAATGAAAAATCGTCTGCGGCGGGCATGCTGACTGCTCTGTCAAACCGGGTCGGGGATGTTGCTATCTTACTCAGAATCGGCTTTTTTATAGATTTAGGGGGTTGAAATTTTCTTTTTTATGTAGGAGGTGAATCTTTAACCGGAAGATTAGCAGTTTGGTTTGTAGTGCTAGCTGCTATGACTAAGAGAGCTCAAATTCCCTTTTCAGCTTGGCTACCAGCTGCCATAGCAGCCCCTACCCCTGTGTCTGCCTTGGTCCACTCGTCAACTCTAGTTACAGCGGGGGTGTACTTATTAATTCGGTTTAGACCGAGGCTCAGAGGTACTTTAACTAGCACCTTGTTACTTTTAATTGGTTGTGGTACCATATTTATAGCGGGACTGGGGGCGAATTTTGAAACAGACTTGAAGAAGATTATCGCTTTGTCTACTCTAAGTCAATTAGGAGTTATAATGAGAATCCTTAGACTAGGGAGTGCTATATTAGCATTCTTCCATTTATTGACTCACGCTCTCTTTAAGGCCTTACTTTTCATGTGTGCAGGCTCAATTATTCATAGGGTGGGAGATTCCCAGGATATTCGCACGATGGGAAGGTTAGTTACCTTCATACCTTTAAGGGTTATGTGTGTAAATTTAGCTAACTTATCTTTGTGTGGGATTCCTTTTTTGGCTGGGTTTTATTCTAAAGATTTGATTTTAGAAATCGCTTTTATGGGCCCTTTGAATTTAATTTGTTTAATTATATATGGGGTAGCCACAGGCCTGACCGTAAGCTATAGGTTTCGGTTGGTTTACTATAGTTTAAGAGGGAATTGAAATTTGAACTCTAATTCTTCTGTTAGAGACGAGGATGTTCTTATAACTCGTCCTATGAGAATTTTAACTATTGGGGCTGTAGTTAGGGGGGCTTGTATCTCTTGGTTGATCTTTCCTTCTCCCCACATAATCTGTTTAGTTCCTTTCTTTAAATCGTTAACTCTATTAGTTGTCGCTTTGGGGGGCGCTATCGGTTACACTTTAAATCTGATATCAGAAAGGTGTAATCTAAAATCTATGGAATTCTATAAATTAGTGCTATTTTCCGGTTCCATGTGATTTATACCGTTTTTATCAACATTAGGAGTATCTCCTAAAAGATTAGGCACCGGTTCACTTTATCATCAAGTGGCCGATAGGGGTTGATCTGAATATTATGGAGGCCAGGGCTTATACTCGGTAATAAAGGACTCGAGAAAAATTTTGCAAATTATTCAGGAAAATAGCATTAAGGTTTATTTATTAATAATATTAATTTGAATAGTGGGGTTCTTATTGGTACTTATCTCCCTACTTATCTTTTTTTCTCTGGCGTTATTTTCAGTAGCTATTTCATTCGCGTTCATAAACCACCCGTTGGCCATGGGATTAACTTTAATTACCCAAACCATTATAATCTGCCTTATAACGGGTTTAACATCAGGGTTCGGGTGATTTTCATACATTCTATTTCTTATTTTTTTAGGGGCGACTTTAGTCTTATTTATCTACGTCGCTTCCCTAGCATCTAACGAAATTTTTAAAATCAACCCAATTATGACTTTGATTCTCCTTATACCACTTACAGTAATTCCCCTTGCCATTATTAAAGAACCCTTGATACTTCCTGGCGGAGGGGGATTGGAAAGTTCCTTCCTTATTTACCCTCAAGAACTCACCTCGGTCCAAATCAGTTTAAACAATATATACAACCCGACCTCCGCAAGGTTAACAGGGCTGATTGTGTTATATCTCCTGTTAACACTAGTTGTAGTTGTTAAACTAAGATCAAGATTTTTTGGTCCCCTGCGGATATCT
	P. macrodactylus	ATGATAACAAACCTATTCTCTAGATTCGACCCCCTATCAAGCATTAGTAACCTACCTTTAAATTGAATCTCTACCCTATTAGGGTTAATGTTCATTCCTTATCTATTTTGAGCTATACCTTCTCGAGCCTCTCTGATATGATCTTCTCTAATAATAACTTTACATAAAGAATTTAAAATCCTTCTTGGACCCACTAATCTAGGAGGAACTTTAATCTTCAACTCACTATTTAGACTTATTATATTTAATAATTTTTTAGGATTAATACCTTATATTTTCACTAGAACTAGGCACTTAGCAATAACTTTATCTTTAGCTCTACCTCTTTGGTTAACTTCAATAGTTTTCGGCTGAATTAATCACACTAAACACATATTCGCTCATCTAGTTCCAGCCGGAACACCTGGACCTCTAACCCCCCTAATAGTTCTAATTGAAACAGTAAGAAATATTATTCGACCAGGAACATTAGCTATTCGATTAGCTGCTAATATAATTGCCGGCCACCTCTTACTTACTCTCCTAGGCAATACAGGATCTAATCTCTCAAAAACTCTCCTTTCATTCTTACTTTTATCCCAAATCTTACTTTTAATTTTAGAATCAGCCGTTGCCATTATTCAATCTTATGTATTTGCAGCCCTAACGACTCTATACACAAGGGAAGTTAACATTCCACAAATAGCCCCCTTATTATGACTCAANNNNNNNNNNNNNNNNNNNNNNNNNNNCGTGTTAACTATTATTTTAATTTTTTTTATGAARCCCCCCATTAAAATTAAAGCCCCTTCTATTAAAACAGAAAAATTAACACAAAATTGAAAATGAATGACAACCCCTATTCGAAAATCACACCCTCTCTTCAGTCTTGGTAATAGAGCTGTAGTTGACCTCCCAACCCCGATTAATATTTCAACATTATGGAATTTTGGCTCTCTTTTAGGATTATGCTTAGTAGTTCAAATCGCAACTGGAATTTTCTTAGCTATACATTATACAGCAGATGTAAATCTCGCCTTCTCCAGAATTGTCCACATTTGCCGAGATGTAAATTATGGATGACTTCTTCGAACCACCCACGCCAACGGAGCTTCATTTTTCTTTATTTGTCTTTATAGACATATTGGACGAGGTATATACCACGGGTCCTTTTTTTATCTACACACATGATCAGTAGGAGTTATTATCTTATTCCTAGTAATAGCGACAGCTTTTTTAGGATATGTATTGCCGTGAGGACAAATGTCTTTTTGAGGGGCCACAGTGATTACGAACCTTATATCTGCCATTCCTCTTGTTGGAACTGATTTAGTCCAATGGTTATGAGGAGGATTTGCAGTAGGTAATGCTACTTTAACTCGATTCTTCACTTTCCACTTCTTATTCCCGTTTATTGTAGCAGCAGCTTCAATAATCCACATTCTATTTCTCCACCAAACAGGCTCTAATAATCCCTTAGGAGTTAACAGACAATTAGAAAAAATTCCCTTCCATCCCTACTTTTCATTTAAAGATATTGTAGGATTCATTGTTATATTATTAGCACTAATTACTCTAACTCTATTAAACCCATATCTACTAGGAGATCCTGATAATTTTATCCCTGCTAACCCTATGGTTACCCCTCCCCACATTCAGCCAGAATGATACTTTCTTTTTGCATACGCCATTTTGCGATCTATCCCTAATAAATTAGGAGGAGTTATTGCACTAGTTATATCAGTAGCAATTCTATTCATCCTACCTTTTACTCATAAAGCAAAATTCCGAAGATTAGCATTTTACCCTATAAATCAGTTCCTATTTTGGTCATTAATTGCTATTGTTCTATTATTAACTTGAATTGGAGCCCGCCCAGTAGAAGATCCTTACATCCTTACAGGACAAATTCTCACAGTAGCTTACTTTAGATTTTATTTAATTAACCCAATCATAATACTCTTATGAGATAAACTATTAGATATGCAACGATGACTCTTTTCAACTAATCATAAGGACATCGGTACATTATACTTTATTTTTGGAGCTTGAGCAGGAATAACAGGAACTTCTTTAAGGCTTTTAATTCGAGCAGAACTTGGACAACCAGGAACCCTGATTGGAAATGATCAAATTTATAACGTAATTGTTACAGCCCATGCCTTCATTATAATTTTTTTCATGGTAATGCCTATTATAATTGGAGGATTTGGAAATTGGCTAGTCCCCCTAATATTAGGAGCCCCAGATATAGCTTTTCCACGAATAAATAACATAAGATTTTGACTTCTACCCCCTTCGCTTACCCTTCTTCTTTCCAGAGGAATAGTTGAAAGAGGCGTAGGTACAGGATGAACTGTATACCCCCCTCTTGCCAGAGGATTAGGCCATGCAGGAGCCTCTGTAGATCTAGCCATCTTCTCTCTCCACTTAGCAGGTGTTTCCTCTATTTTAGGAGCAGTAAATTTTATTACAACAGTAATCAACATACGAGCCCCAGGAATAACAATAGATCAAACCCCTCTTTTTGTTTGAGCAGTATTTTTAACTGCAATTTTACTTCTACTATCTCTCCCAGTTCTAGCAGGAGCCATTACAATACTACTTACTGACCGTAATTTAAATACCTCATTCTTTGACCCTGCCGGAGGAGGAGATCCAATTCTATATCAACATTTATTTTGATTCTTCGGTCACCCAGAAGTTTATATTTTAATCCTACCAGCTTTCGGCATGATTTCTCATATCGTAAGGCAAGAAGCAGGGAAAAAAGAATCTTTTGGAACTCTAGGAATAATTTATGCTATAATAGCAATTGGTATCCTAGGCTTTGTAGTATGAGCCCATCATATATTCACAGTTGGCATAGACGTAGACACTCGAGCCTATTTCACCTCAGCAACTATAATTATTGCTGTACCTACTGGTATTAAAATCTTTAGTTGATTAGCGACTTTACATGGTACTCAGTTTACTTATAGACCATCCTTAATTTGAGCTTTAGGATTCATCTTCTTATTTACAATGGGAGGCTTGACTGGAGTTGTTTTAGCAAACTCTTCTATTGATATTATTCTACACGATACTTACTATGTAGTAGCTCACTTCCACTACGTATTATCAATAGGAGCTGTATTTGGTATTTTCGCAGGAATCGCTCATTGATTCCCCTTATTTACAGGATTGTCTCTTTACCCATTTTGATTAAAAATCCATTTTACAACTATATTTATTGGAGTAAATCTTACATTCTTCCCCCAGCACTTTTTAGGGTTAAATGGAATACCTCGACGATATTCCGACTACCCTGATGCCTACACCACATGAAACGTAGTTTCTTCAATTGGATCTACTATCTCCTTAATTGCTGTATTAGGATTCGTAATTGTAATCTGAGAAGCATTTACATCTAAGCGGCCAGCTATATTCTCCCTATTCCTTCCAACATCAATTGAATGACAGCATAATTACCCACCCGCTGATCACAGATTCTCGGAAGTCCCTCTAATTACTAACATGGCAACCTGAACCGCTTTAAACTTTCAAGACGCAGCTTCCCCACTTATAGAGCAACTAATCTTCTTCCACGACCACGCAATATTAGTGCTAATCCTTATCACTACTTTAGTAGGATTTATACTTTCATCTTTATTTTTTAACTCGTTTACAAACCGATTCTTACTGGAACATCAAGCTATTGAAACTGCTTGAACTATCCTCCCTGCCGTTATCTTAATCTTTATTGCCTTTCCATCACTTCGACTTCTCTACTTATTAGACGAAGTAAATAACCCTAATGTCACATTAAAAGTTATTGGTCATCAATGGTACTGAAGATACGAATATTCAGATTTTGCTCAAGTAGAATTTGACTCTTATATAATCCCGAGAGAAGAGATAGAAAATGCCGGTTTCCGATTACTAGATGTAGATAACCGAACAATTTTACCAATAAATACTCAAATTCGAGCACTGATTACCGCAGCAGATGTAATTCACTCTTGAACTGTGCCCGCCCTAGGAGTTAAAGTAGACGCAGTCCCAGGCCGAATAAATCAGTTAAGATTTCAAATGAACCGACCAGGATTATTTTATGGTCAATGCTCAGAAATTTGCGGAGCAAATCACAGATTTATGCCTATTGTAATTGAAAGAACTTCAATTAAATCTTTCCTTAACTGAATCTTTGAACATAAAGAAGACTCTATGCAAAAACACGGATATCATGCCTACCACCTAGTAGATATAAGACCTTGACCTCTCACAGGATCTATCAGAGCTATAATATTAACAACAGGTTTAGTTAAATGATTTCATCAACTAAATCCAGACCTTTTAATATTAGGATTAGTTACCACGCTCTTAACTATAATTCAATGATGACGAGACATTACTCGAGAAGCCACTTACCAAGGCCAACACACCATAAAAGTAATAAACGGACTTCGATGAGGAATAATCTTATTCATTACCTCAGAAGTATTATTCTTCTTTTCTTTTTTTTGAGCTTTCTTCCATAGAAGACTTTCACCAGCTATTGATCTTGGTACCTGTTGACCCCCTGCCGGAATTCAAGCTTTCAACCCCTTTCAAATTCCTTTACTAAACACAGCCATCTTATTAACATCGGGTGCCACAGTAACTTGAGCCCATCACGCTATTTTAAGATCTAATTTTTCACAAGCAATCCAAAGCTTAGCTCTTACTGTATTTTTAGGAATATACTTTACAGCTCTACAGGCTCTTGAATATTATGAAGCCCCATTTACCATTGCAGACTCAGTTTATGGAGCTACATTTTTCGTGGCCACCGGATTCCACGGTCTACATGTAATTATTGGCTCTATATTCTTACTAGTAACTCTTTATCGACTATATATGTGTCACTTTTCTGCTAATCACCACCTAGGATTTGAGTCGGCCGCCTGATATTGACACTTTGTCGACGTAGTCTGATTATTCCTATATATCTCAATCTACTGATGAGGAAGGATAGTTTTTGTAAAGTTTATTGAGTATTTAATCCTTTTAGTAATAGTYTTAGTTAGTGTTGCTTTTTTTACTTTGCTTGAACGTAAAATTTTAGGTTATATCCAAATTCGTAAGGGACCTAATAAAGTAGGATTTAAGGGTTTATTACAGCCTTTTGCTGATGCAGTAAAGTTATTTACTAAAGAACAGACTTACCCTACTTTAAGAAATTTTATTCCTTATTATATTTCTCCTATTTTTAGCTTAATGCTTGCATTGTGTGTTTGATTAGTTATGCCCTATGAAGTTGGGTTCTTCAGGTTTGAATTTAGAGTCCTTTTCTTCCTTTGTTGTATAAGAGCAAGAGTTTATTCAGTAATAGGGGCTGGCTGAGCTTCAAATTCAAAATACTCTTTGTTAGGCTGTTTACGAGCAGTGGCCCAGACAATTTCTTATGAGGTAAGGTTGGCTTTAATTTTGTTGAGTTTATTACTACTAGTAGGAGGTTTAGATTTAGCTTTGTTTGAGAGATACCAGCGGTATGCTTGGTTTATTTTGTTAGCTGGTCCTTTAGGTTTGCTCTGGTTTGTTTCCTGTTTAGCTGAAAGAAATCGTACTCCTTTTGATTTTGCGGAGGGAGAGTCAGAGTTAGTCTCTGGATTTAATACTGAATACAGTGGTGGTAGGTTTGCTTTAATTTTTATAGCCGAGTATGCTAGTATTTTATTTTTGAGTTCTTTATTCACAATTTTATTTCTAGGAAGAGGGTTAATATCTATTAGGTTTTATTTAAAGGTTGTTTTTATTGCTTATCTTTTCGTCTGGGTGCGAGGATCTCTTCCTCGGTATCGGTATGATAAGTTGATGAATTTAACTTGGAAGAGGTTTTTACCTGTTTCTTTAAATTATTGTCTTTTAAAYAGGGGGATGATAATTTTATTTTATGTCATCCTAATGATTCTTATTATTTCTCCCGCTCTCCTCTTATTTTCTCTTACYTTAATAGCAGGAACTTTGATTTCTATCTCATCGTCTTCTTGATTTTTAGCTTGATTAGGATTAGAATTAAACCTTCTTTCTTTTATTCCTCTTATTACAGCTCAAAAGAGACCTTTTTGTTCAGAAGCCGCTTTAAAATATTTTTTAATTCARGCTTTCGGCTCTGCCACTCTATTAATCAGAGTAACAATTCTCTTTGTATTCTCCATATCTCCTAAAATTCTCATYTTTACCTCYCTAATCTTAAAAATAGGAGCKGCTCCTCTTCACTTYTGRCTCCCAACAATTATACAGGGAATATCTTGATTGAACTGTCTAATTTTAATAACTATTCAAAAAATTGCTCCTCTAGTACTTATTTCNNNNNNNNNNNNNAATCAAACAGAAATCCTTTTTATTAGAGTCTCAGTATTTTCTGCTATTATAAGAGGATTAGGAGGTTTAAACCAAACCTTTTTACGTAAACTTATAGCTTACTCATCTATTAATCACACAGCCTGAATATTAGCTGCAATTTCTTCTAGAACTAGATTATGAATCCATTATATTTTAACCTACAGAATTATTTCCATTTCYGTAGTCACTATTTTCAATCAAAATCAAATATTACACATTAAACACTTAACTAACTTATCAACTTCTCCTTTYAATAAAGTAACTCTATTTATAACTCTTTTCTCTCTAGGAGGTCTTCCTCCATTCTTAGGCTTTTTACCTAAAATAAGAGTTATTACNNNNNNNNNNNNNNNNNNNTTTTTTATTTGAGCCTTAATTTTAACAATAAGAGCCCTAATTACCCTATTTTACTACATTCGAGTAGCCATTACTTCATTAACTTTAAATTCACCAAAAACAAACCAAGATATTAACACCATTAACCATAAACCAAATTGAATTACGCTTATAAATCTACTACTA---CTCCTTCCTTTAACTGTACTTATCCCACTT------------------------------------ATTTTATCAACAATTGTTATATTCATCTCCTCAATTTTAGCTAAAAAAACGATCACTGATCGAGAAAAATGTTCTCCATTTGAATGTGGTTTTGATCCAAAAGGAGCCGGCCGGCTCCCATTCTCCCTGCGATTTTTCCTAATTGCAATTATTTTTCTTATTTTTGATGTAGAAATCACACTTTTATTTCCTTTAGTGAAAACTTTTAAAGCAACTCTCACTGAGACATGAATCATTACAGGAACTTTCTTTCTATTAATCCTGTTAATTGGACTTTACCACGAATGAAACCAAGGTGCACTAGATTGGTCTACTGTGTTAAAGTTTATCTTTATAGTTTTGTTAATAACTTTGTCTTTAAATAGTTGGTTATCTGTGCAGCTTTCTCTTTTCTTGGTTTGTTTCTTATTTGGTTTAATAAGATTAAGAAATTTTGGTTTATTTCATTTTGGTTATGGGTTTGGAGTTGATAGGGTTGGTTACATTTTAATTTTACTTAGTATCTGAATTATGGCTTTAGTATTGGGAGCCAGAGAGGGCGTAAAAAAAGTTGGTACGCATGTAAATCTTTTCTTAGTTGTTAATCTTTTACTGTTAGTTACTTTAATTTTAACTTTTTCTTGTTTAGACTATATTTTATTTTATGTGTGCTTTGAGAGTTCACTAATTCCTACTTTAATTTTAATTTTAGGTTGAGGATATCAGCCTGAACGGTTGCAGGCAGGGGTTTATATACTGTTTTATACCTTATTTGCTTCTCTTCCTTTATTAATTTCTTTTTTAAGTCTTTACACGATAGAAGGTTCTTTGATTATAAGGTTAGGAGTGTCTGTTACTTTAGGTAAAAGTCAAATAATAGTTTGATACATCTGTAGGGTAATAGCTTTTATTGTTAAATTGCCTATATTTTTAGTACATTTATGGTTACCTAAGGCTCATGTAGAGGCTCCTGTTGCAGGATCTATAATTTTAGCTGGTGTTTTATTAAAATTAGGGGGTTATGGTTTAATCCGTGTCTGTCCTATTTTTTTAGAGGTTGCTATAGATCTAGTTTGGTTGTGGATTAGTTTAGGGCTAGTAGGAGGGTTTGCTGTTAGATTGATTTGTTTACGGCAAGGAGATATGAAGTCTTTAATTGCTTATTCTTCTGTTGCTCATATGAGTTTAGTTTTATGTGGTTTAATACTTTGTAGTTGATGGGGCTTGGTAGGAGCAGTTGTAGTTATAGTTGGACATGGGTTATGTTCATCAGGTCTCTTTTGTTTAGCTAATATAAGTTATGAGCGGTTAGGTAGACGGAGTTTATTAGTGGGGAAAGGCCTTTTAACTTTTATGCCTACGTTAGCTCTTTGATGGTTTGCTCTTAGAGCTGGAAATATAGCAGCCCCTCCTACATTAAATCTTTTAGGGGAAGTTAGGTTAATTATTAGAGTTGTATCCTGGTCTAAAGTGAGAATAGGTTGTTTAGCTTTAATTTCTTTTTTTAGGGCAGCATATACTTTATATCTTTTTTCTTTAAGGCAACATGGAAAGTATTTTGTTTCAGTATTTTCTTGTTGTTCTGGAGAAGTTCGGGAGTATTTAGTATTAATGCTTCATTGGTTGCCATTAAATGCTTTAATTTTAGTGGGGTATATATTAATAGCTATGGTAATCTTAAAAATATGGGCTTGTGTTCCTTTAGTAGGATTTGTTTGTGGTTTGCTTGCTTTCGTTAGAGAGCGTAAACATTTATTAAACGCTTTATTGAGATTAGAGTTTATTATAGTAAGAATTTTTTGGTTTATATTAGGGGTCATCTGGTGTGTTGGCGGAGATTCTTATTTTTTAATATTTTTTTTAACTTTAGCTGCTTGCGAAGGGGCTTTAGGATTAGCTTTGTTGGTCTCAGTTGTTCGTAGACATGGTAATGATTCTTTTAATAGATTAAGTATTTTAGGGTGTATAGCTGAGAGTAGAATAGTTTTTTTGTTAAGAGTTGCTTGTTTAAGAATTGGGTGTTCTTTAACATTTCTAAAGAGGGGATTATGTTATTATATGGAGTGAGAGCTAGTTAGTTATAATGGGGTTAGGATTGAGATGTCTTTAATTTTTGATTGGATATCTTTAATATTTATGTCTTTCGTTTGTTTAATCTCTTCTATAGTTTTATTTTACAGCGGAGGTTACATAATAGGAGACCCTAATATTAGGCGTTTTCTTTATATTGTGTTAGGGTTTGTTGCTTCTATATTGTTTTTAATCTTGAGTCCTAATTTAATTAGAATTTTACTTGGTTGAGATGGATTAGGGTTAGTTTCTTATGCTTTGGTTATTTATTATCAAAATGAAAAGTCAGCGAGGGCTGGGATGTTAACAGCTTTGTCTAACCGGGTAGGAGATGTAGCTATTTTATTAAGAATTGGAGTAATAATAGATTTGGGTGGGTGAAATTTTATTTTTAGTGTAGGTTCAGATTCTTTAAAAGGAAGTTTAGTTTTATGGTTGATTGTGGTTGCTGCAATAACTAAGAGGGCTCAGATCCCATTTTCTGCTTGGTTACCTGCTGCTATGGCTGCTCCTACTCCGGTTTCTGCGTTAGTACATTCTTCTACTTTAGTAACAGCTGGGATTTATTTATTGATCCGGTTTAGGCCTAGGTTGGTTGGGACAATTATTAGAGATATTTTATTATTAGTGGGCTGCATAACTATATTTATAGCAGGTTTAGGGGCTAATTTTGAGACAGATTTAAAAAAAATTATTGCTTTATCTACTTTAAGTCAATTGGGGGTGATAGTTAGAATTTTAGGGATGGGTTGGGCAATTTTGGCGTTTTTTCACTTATTAACACACGCTTTGTTTAAGGCTTTACTTTTTATGTGTGCGGGTTCAATTATTCATAATGTTAGGGGGAGGCAAGATATCCGAACTATGGGAAGTTTAGTTAGTTTAATACCTTTGAGAACTACTCTTTTGAATTTAGCTAATTTGTCTTTGTGCGGAATCCCTTTTCTGGCTGGATTTTATTCTAAAGATTTAATCTTAGAGGTTGCTTTTATGGGTCCTTTAAATATTATTTGTTTGTTTATATATGCTGTTGCAACAGGTCTAACTGTTAGGTATAGATTCCGTGTTTTGTATTATAGAGTAAGTGGTCCTATGAATATGGGTTGTGCGTCCTCCGTTACGGATGAAGATGTTTTAATAACAAGCCCGATGATTATTTTGAGATTTGGAGCTGTCGTAAGGGGGGCTGTACTTTCTTGGTTAATTTTTCCCGTAAATTTTATAATTTGTTTATCTCCAATGTTTAAAATGTTGGTATTATTTGTAACTATTGTTGGGGGGTATATTGGTTATACTCTAAATATAGTGGCCGAAAATTGTGGTTTAAAATCCTTAGGGTTGTACAGAATTAGAGTCTATGCAGGATCAATATGATTTCTACCTTTTCTATCTACATTAGGAGTTAGACCTGGAAGGTTGCGGTTAGGTTTCTTTTATCATCAAGTATTTGATAGAGGGTGGTCTGAGTATAGAGGTGGACAGGGTCTTTATTATATTTTGAGAAACTTAAGAAAAGTTCTTCAAGTTATACAAGAAAATAGAATTAAAGTTTATTTATTAATAATGTTAGTTTGAAGAGCAGGTCTACTTTCAATATTTATCTATTCACTAATTTTCAGCTCTTTAATACTAACATCTATAGCTATCTGCTTCACTTTATTGACTCACCCCCTATCTATAGGATTAGTTCTTGTTGCCCAAACCATTTTAATTTGCTTTTCTGTAGGAATTTTAAGGACCATAAGATGATTTCCTTACATTCTATTCTTAATCTTCCTAGGGGCCACTTTAGTCTTATTTATTTACGTAGCCTCTCTAGCCTCTAATGAACCCTTTAAAATAACTCCTACTCTTATAATTTTAGGTTTTAGCCCTCTTTTGCTAACCCCGATCTTAATTTTTTCTGAAACTTTAATTCTACCTAACAAAGAAGCCCTACAAACTTTTTCCTTTGCAACTCCTCTTGAAACCTCTTCAATCAGCTTTGTCTTAAATAATATCTATAATCCTACAGCAGCAAATTTAACTGCCGTTATCATCCTATATCTCTTGTTAACTTTAGTAGTAGTAGTCAAACTAAGATCAAGATTTATTGGGCCACTACGTTTATCT
	P. serratus Mediterranean	------------------------------------------------------------------------------------------------------------------------------------------------------------------------------------------------------------------------------------------------------------------------GTTCCATATATCTTTACAAGAACAAGGCATCTCGTTTATACTCTTTCGCTAGCCCTGCCTCTATGAGCAGCTTCAATAATCTTTGGATGACTGAAACACACCAAACATATATTTGCACATTTAGTCCCAGCAGGAACCCCCGGCCCCCTTACACCTCTAATAGTCTTAATTGAAACTGTCAGAAGCCTTATCCGCCCAGCTACGCTGGCTATTCGACTAGCGGCTAACATAATTGCA---------------------------------------------------------------------------------------------------------------------------------------------------------------------------------------------------------------------------------------------------------------------------------------------------------------------------------------------------------------------------------------------------------------------------------------------------------------------------------------------------------------------------------------------------------------------------------------------------------------------------------------------------------------------------------------------------------------TTATTCCTAGTGATAGCTACAGCCTTCCTCGGTTATGTACTACCTTGAGGTCAGATGTCTTTTTGAGGTGCTACTGTCATCACTAACCTTATATCAGCCATTCCTTTAGTAGGAACTGATCTTGTTCAATGAATTTGGGGAGGCTTTGCAGTAGGAAATGCCACTTTAACACGATTCTTTACTTTTCACTTTCTACTACCTTTTATTGTAGCAGCCGCTTCTATAGTGCACATCTTATTTCTCCACCAAACTGGCTCCAATAACCCACTTGGAATTTCCAGCCAGCTAGAAAAAGTTCCCTTTCAC------------------------------------------------------------------------------------------------------------------------------------------------------------------------------------------------------------------------------------------------------------------------------------------------------------------------------------------------------------------------------------------------------------------------------------------------------------------------------------------------------------------------------------------------------------------------------------------------------------------------------------------------------------------------------------------------------------------------------------------------------------------------------------------------------------------------------------------------------------------------------------------------------------------------------------------------------------------------------------------------------------------------------------------------------------------------------------------------------------------------------------------------------------------------------------------------------------------------------------------------------------------------------------------------------------------------------------------------------------------------------------------------------------------------------------------------------------------------------------------------------------------------------------------------------------------------------------------------------------------------------------------------------------------------------------------------------------------------------------------------------------------------------------------------------------------------------------------------------------------------------------------------------------------------------------------------------------------------------------------------------------------------------------------------------------------------------------------------------------------------------------------------------------------------------------------------------------------------------------------------------------------------------------------------------------------------------------------------------------------------------------------------------------------------------------------------------------------------------------------------------------------------------------------------------------------------------------------------------------------------------------------------------------------------------------------------------------------------------------------------------------------------------------------------------------------------------------------------------------------------------------------------------------------------------------------------------------------------------------------------------------------------------------------------------------------------------------------------------------------------------------------------------------------------------------------------------------------------------------------------------------------------------------------------------------------------------------------------------------------------------------------------------------------------------------------------------------------------------------------------------------------------------------------------------------------------------------------------------------------------------------------------------------------------------------------------------------------------------------------------------------------------------------------------------------------------------------------------------------------------------------------------------------------------------------------------------------------------------------------------------------------------------------------------------------------------------------------------------------------------------------------------------------------------------------------------------------------------------------------------------------------------------------------------------------------------------------------------------------------------------------------------------------------------------------------------------------------------------------------------------------------------------------------------------------------------------------------------------------------------------------------------------------------------------------------------------------------------------------------------------------------------------------------------------------------------------------------------------------------------------------------------------------------------------------------------------------------------------------------------------------------------------------------------------------------------------------------------------------------------------------------------------------------------------------------------------------------------------------------------------------------------------------------------------------------------------------------------------------------------------------------------------------------------------------------------------------------------------------------------------------------------------------------------------------------------------------------------------------------------------------------------------------------------------------------------------------------------------------------------------------------------------------------------------------------------------------------------------------------------------------------------------------------------------------------------------------------------------------------------------------------------------------------------------------------------------------------------------------------------------------------------------------------------------------------------------------------------------------------------------------------------------------------------------------------------------------------------------------------------------------------------------------------------------------------------------------------------------------------------------------------------------------------------------------------------------------------------------------------------------------------------------------------------------------------------------------------------------------------------------------------------------------------------------------------------------------------------------------------------------------------------------------------------------------------------------------------------------------------------------------------------------------------------------------------------------------------------------------------------------------------------------------------------------------------------------------------------------------------------------------------------------------------------------------------------------------------------------------------------------------------------------------------------------------------------------------------------------------------------------------------------------------------------------------------------------------------------------------------------------------------------------------------------------------------------------------------------------------------------------------------------------------------------------------------------------------------------------------------------------------------------------------------------------------------------------------------------------------------------------------------------------------------------------------------------------------------------------------------------GCTTTATCTAATCGTATTGGAGATGTTGCTATTTTACTTAGAATCGCTTTTTTAATAGACTTAGGGGGTTGGAATTTTATTTTTTATGTAGGTAGTTCTTCTTTAGAGGGGAGTCTAGCACTTTGGTTTATTATAATAGCTGCTATAACTAAAAGAGCTCAAATTCCTTTTTCTGCTTGACTACCGGCGGCTATGGCAGCTCCTACTCCTGTGTCGGCTTTAGTCCATTCCTCAACTTTAGTTACAGCTGGTGTATACTTGTTAATTCGGTTTAGTCCTAGGTTAAGGGGAACTTTGGTTAGAACCGTGCTATTATTAGTAGGTTGTACTACTATACTTATGGCTGGGTTAGGGGCAAATTTTGAGACGGATTTGAAAAAA------------------------------------------------------------------------------------------------------------------------------------------------------------------------------------------------------------------------------------------------------------------------------------------------------------------------------------------------------------------------------------------------------------------------------------------------------------------------------------------------------------------------------------------------------------------------------------------------------------------------------------------------------------------------------------------------------------------------------------------------------------------------------------------------------------------------------------------------------------------------------------------------------------------------------------------------------------------------------------------------------------------------------------------------------------------------------------------------------------------------------------------------------------------------------------------------------------------------------------------------------------------------------------------------------------------------------------------------------------------------------------------------------------------------------------------------------------------------------
	P. zariquieyi	------------------------------------------------------------------------------------------------------------------------------------------------------------------------------------------------------------------------------------------------------------------GGGCTAACACCCTATGTTTTTACTAGTACAAGACACCTTGTAATAACATTATCTTTAGCACTACCCTTATGAATGACTTCAATAATCTTCGGGTGACTAAATCACACCAAACATATATTTGCTCACTTAGTTCCAGCCGGAACTCCTGGCCCACTAACCCCACTCATAGTTTTAATTGAAACAGTAAGAAATATTATCCGCCCAGGAACATTAGCTGTACGGTTAGCGGCCAATATAATTGCAGGTCATTTACTACTAACATTATTAGGAAACACAGGCCCTAGTTTTTCTAACATACTTCTTCCTATCTTACTCTTCTCTCAAAGACTTCTCTTGATTTTAGAATCAGCTGTTGCTATCATCCAATCTTACGTCTTTGCTGCTTTAAGTACTCTTTATACGAGAGAAGTTAAC------------------------------------------------------------------------------------------------------------------------------------------------------------------------------------------------------------------------------CCTACCCCCGCTAATATTTCAACGTTATGAAATTTTGGTTCTCTACTTGGCCTATGTCTTATAATTCAAATCGCCACAGGCTTATTTCTAGCCATACATTATACAGCGGATGTTGATCTAGCTTTTTCCAGTATTGCTCATATCTGTCGTGATGTCAATTATGGTTGATTACTACGAACAGTTCATGCTAATGGAGCTTCTTTTTTCTTTATCTGTCTTTATAGACATATTGGTCGAGGTATATATTATGGATCTTTTCTTTATATACACACTTGATCTGTTGGAGTAATTATTTTATTTTTAGTGATGGCTACTGCCTTTCTTGGTTATGTACTCCCTTGAGGACAAATATCTTTCTGGGGTGCTACTGTTATTACAAATCTTATATCTGCTATCCCACTAGTAGGAACAGACCTTGTCCAATGAATTTGAGGAGGGTTTGCTGTCGGAAATGCTACTTTAACCCGATTCTTTACTTTCCACTTCTTACTTCCATTTATTGTAGCAGCTGCTTCAATAGTTCATATTCTCTTTCTYCATCAAACAGGCTCTAATAACTCCCTTGGTATCTCAAGTCAGCTAGAAAAAGTACCCTTTCACCCTTATATTTCTTTTAAGGATATCGTAAGATTTGTAGTGTTACTAATAGCCCTAATCATTTTAACACTTTTAACTCCYTATTTACTTGGAGACCCAGATAACTTTATCCCCGCTAACCCCTTAGTTACCCCAGCACATATTCAACCCGAATGATACTTCTTATTTGCATACGCCATTCTACGTTCAATTCCCAATAAACTCGGAGGAGTTATTGCCCTTGTTATATCAGTAGCTATTCTTTTTATTCTTCCTTTTACCCACAAAGCAAAATTC---------------------------------------------------------------------------------------------------------------------------------------------------------------------------------------------------------------------------------------------------------------------------------------------------------------------------------------------------------------------------------------------------TTTTTCATAGTTATACCTATTATAATTGGAGGCTTCGGAAATTGACTGGTTCCATTAATACTAGGTGCTCCAGATATRGCTTTTCCTCGAATAAACAATATAAGTTTCTGACTTCTACCYCCTTCTTTAACTCTGTTACTTTCTAGAGGTATAGTAGAAAGAGGAGTGGGCACAGGTTGAACTGTTTACCCACCTCTTTCCAGAGGACTAGGCCACGCCGGAGCTTCAGTAGACCTAGGTATTTTTTCACTCCATCTAGCAGGAGTTTCATCTATCTTAGGAGCTGTGAATTTTATTACTACTGTAATTAATATACGAGCGCCTGGAATAACTATAGATCGAACTCCACTTTTTGTCTGATCAGTTTTCTTAACTGCCATTCTTCTCCTTCTTTCCCTTCCAGTTCTAGCAGGAGCCATTACTATACTGTTAACCGACCGTAATTTAAATACTTCATTTTTTGACCCAGCTGGAGGTGGGGATCCTATTTTATACCAACATCTTTTTTGATTCTTTGGCCACCCAGAAGTTTATATTCTAATCCTACCTGCTTTTGGTATAATCTCACATATTGTAAGACAAGAAGCAGGTAAAAAAGAATCTTTCGGTACATTAGGAATAATTTATGCCATAATAGCAATTGGTGTTCTTGGCTTTGTAGTATGAGCACATCATATATTTACAGTTGGAATAGATGTCGACACCCGAGCTTATTTTACCTCTGCTACTATA---------------------------------------------------------------------------------------------------------------------------------------------------------------------------------------------------------------------------------------------------------------------------------------------------------------------------------------------------------------------------------------------------------------------------------------------------------------------------------------------------------------------------------------------------------------------------------------------------------------------------------ATGGCAACCTGAACAGCTTTAAATTTTCAAGATGCTGCTTCTCCACTGATAGAACAGCTTATTTTCTTTCATGATCATGCTATACTTGTGTTAATCCTTATTACTACTCTAGTAGGATTTATACTTTCTTCTTTATTTTTTAATACTCTTACTAGTCGGTTTCTTTTAGAACACCAAGCAATTGAAACAGCCTGAACTATTCTTCCGGCTTTAATTCTTATCTTTATTGCTCTTCCTTCTTTACGACTACTGTATCTACTAGATGAAGTTAATAACCCGAGTATCACCCTTAAAATTATTGGTCATCAATGATATTGAAGTTATGAATATTCAGATTTTGCTCAAGTAGAATTTGACTCTTATATAATTCCCATCGCTGATATAGAAGACTCTAGATTTCGACTAATCGACGTAGATAATCGAACAATTTTACCMATAAATACTCAAATTCGAGTCTTGATYACTGCAGCAGATGTTATTCACTCTTGAACAGTACCCTCATTAGGAGTTAAAGTTGATGCCATCCCTGGACGGCTAAATCAACTTAGATTCCAAATGAACCGGCCAGGCTTATTTTACGGTCAATGTTCTGAAATTTGCGGTGCTAATCACAGATTTATACCTATTGTAGTAGAAAGGACTTCTGTGGAATCTTTCCTTAATTGAATCTCTAAACACAGTGAAGACTCT------------------------------------------------------------------------------------------GGATTAGTTAAATGATTTCATCAATCTAACATAGATCTTTTAATTTTAGGGTTAATCACTACTCTCTTAACCATAATCCAATGATGACGAGATATTACACGCGAAGCTACTTATCAAGGTCAACATACTATAAAAGTAGTCAATGGCCTACGATGAGGTATAATTCTGTTTATCACCTCAGAAATTTTATTCTTTTTCTCTTTCTTTTGAGCTTTCTTTCACAGAAGGCTTTCTCCCACTGTAGAATTAGGAACTTGTTGACCTCCAATTGGAATCCAAGCTTTTAACCCCTTTCAAATTCCACTCTTAAATACAGCTATCTTACTTGCCTCTGGAGCCACCGTTACTTGAGCCCACCATGCTCTCCTTAGATCAAATTTTTCCCAAGCAATTCAAAGATTAGCTTTAACAGTCTTCTTGGGAATATACTTTACAGCCCTTCAAGCTTTAGAATATTATGAGGCTCCTTTTACCATTGCCGATTCTGTTTATGGCTCAACCTTTTTTGTAGCTACAGGATTTCATGGCTTACATGTAATTATTGGCTCCCTATTTCTGCTAATAAACCTATATCGACTTTATAATTGTCACTTTACAGCCTCTCATCATTTTGGATTCGAAGCAGCCGCTTGGTATTGACATTTTGTAGATGTAGTATGATTA------------------------------------------------------------------------------------------------------------------------------------------------------------------------------------------------------------------------------------------------------------------------------------------------------------------------------------------------------------------------------------------------------------------------------------------------------------------------------------------------------------------------------------------------------------------------------------------------------------------------------------------------------------------------------------------------------------------------------------------------------------------------------------------------------------------------------------------------------------------------------------------------------------------------------------------------------------------------------------------------------------------------------------------------------------------------------------------------------------------------------------------------------------------------------------------------------------------------------------------------------------------------------------------------------------------------------------------------------------------------------------------------------------------------------------------------------------------------------------------------------------------------------------------------------------------------------------------------------------------------------------------------------------------------------------------------------------------------------------------------------------------------------------------------------------------------------------------------------------------------------------------------------------------------------------------------------------------------------------------------------------------------------------------------------------------------------------------------------------------------------------------------------------------------------------------------------------------------------------------------------------------------------------------------------------------------------------------------------------------------------------------------------------------------------------------------------------------------------------------------------------------------------------------------------------------------------------------------------------------------------------------------------------------------------------------------------------------------------------------------------------------------------------------------------------------------------------------------------------------------------------------------------------------------------------------------------------------ACTTTTGTATGATATATCAGTAGAGTTATAGCTTTTGTTGTTAAATTACCTATATATTTAGTTCACCTTTGGTTACCTAAGGCTCATGTAGAGGCTCCAGTAGCAGGGTCTATAATTTTAGCCGGTGTTTTACTAAAGTTAGGAGGTTATGGTTTAATTCGCGTGTGTCCTTTGTTTTCTTTTATTGGTTTGAAGTTTAGGTGACTTTGAGTGAGTCTTGGATTAGTTGGAGGTGTGATTGTAAGATTTATTTGTATGCGCCAAGGAGATATAAAATCTTTAATTGCTTATTCTTCAGTTGCTCACATAGGGTTGGTTTTAGTTGGACTTATGCTTTATAGGTGATGGGGATTATGTGGTGCTGTAGTGGTTATAGTGGGGCATGGTTTATGCTCCTCAGGCCTTTTTTGTTTAGCTAATATAAGTTATGAGCGGTTAGGAAGTCGAAGGTTATTTATTGGTAAAGGTTTACTTAATTTAATGCCTACTTTAGCACTTTGGTGGTTTGCACTTAGAGCGGGGAATATA---------------------------------------------------------------------------------------------------------------------------------------------------------------------------------------------------------------------------------------------------------------------------------------------------------------------------------------------------------------------------------------------------------------------------------------------------------------------------------------------------------------------------------------------------------------------------------------------------------------------------------------------------------------------------------------------------------------------------------------------------------------------------------------------------------------------------------------------------------------------------------------------------------------------------------------------------------------------------------AATGAAAAGTCTGCGGCTGCTGGTATATTAACAGCCTTATCAAATCGTATTGGCGATGTGGCTATTCTTTTAAGGATTGCTTTAATAATAGATTTGGGTGGTTGAAATTTTATCTTTTACGTGAGTGAGAATTCATTAAGAGAAAGCTTAGTTCTTTGATTGGTGGTTATTGCTTCTATAACTAAGAGAGCTCAAATTCCGTTTTCTGCTTGACTTCCTGCTGCAATGGCAGCTCCGACTCCTGTCTCCGCTCTTGTTCATTCTTCTACTCTTGTAACTGCTGGTGTTTACCTTTTGATTCGATTTAGGCCTAGTTTAAGGGGAACTTCAGTTAATACTGTATTATTTTTAATCGGTTGCATGACCATGTTAATAGCAGGTCTTGGTGCAAATTTTGAGACTGATTTAAAAAAC------------------------------------------------------------------------------------------------------------------------------------------------------------------------------------------------------------------------------------------------------------------------------------------------------------------------------------------------------------------------------------------------------------------------------------------------------------------------------------------------------------------------------------------------------------------------------------------------------------------------------------------------------------------------------------------------------------------------------------------------------------------------------------------------------------------------------------------------------------------------------------------------------------------------------------------------------------------------------------------------------------------------------------------------------------------------------------------------------------------------------------------------------------------------------------------------------------------------------------------------------------------------------------------------------------------------------------------------------------------------------------------------------------------------------------------------------------------------------
	P. capensis	ATGATAATGAATTTATTTTCAAGATTTGACCCTATTTCAAGAGTAATTAGATTATCTTTAAATTGAACGTCCTCAGTGTTAGCCTTCTTATTTATCCCCTACCTGTATTGAGCAATACCTTCACGTTCCTCACTTCTATGATCTAATTTAATTTTAAATATCCACAAAGAATTTAAAATTCTATTAGGTCCTAATAGACAAGGAGGGTCTATCGTATTTATCTCTTTATTTGGACTTATTATGTTTAATAATTTATTAGGCCTCTCACCCTATGTATTTACAGCAACTAGACATTTAGCTATGACACTCTCTCTATCACTTCCCCTATGAATATCTTTTATACTATTTGGATGAATTAATCACACTAAACATATATTTGCCCACTTAGTGCCTCTAGGCACTCCTAGTCTACTTACCCCACTTATAGTTCTAATTGAAACTGTTAGAAATCTGATTCGACCAGGAACTTTAGCAATTCGGTTAGCTGCTAACATAATTGCAGGCCACCTTCTTCTCACCCTACTAGGGAATACAGGAAACCAACTGTCCAAATCGCTTCTCAGAATTTTAATTCTGTCACAAATCCTTCTTCTATTATTAGAATCAGCTGTTGCTGTTATTCAATCTTATGTATTTGCCGCTCTAAGAACTCTCTACGCAGGAGAAGTTAACATCCCACAAATAGCCCCCTTACTATGACTTAACCTATATGTTTTCTTTATCTTAATCTTTATCTCCTTTATTATTTTAAACTATTTTATCAAATTACCACCAAAAACTAGAGCTTCTAGCAAACCGGCTCAGGTAACTTCTATTTTATGAAAATGAATGACAACCCCTCTTCGAAAATCCCATCCCCTTTTTAAAATTGTTAATGGAGCTATTATTGACCTGCCCACACCCACAAACATTTCTACACTATGAAATTTTGGATCTCTATTAGGACTTTGCTTAATTATTCAAATTGTCACGGGTCTATTCTTAGCGATACATTATACTGCAGATATCAACCTAGCCTTCTCAAGAGTAGCTCATATCTGCCGAGATGTCAATTATGGATGACTTCTACGAACGATTCACGCTAATGGAGCTTCCTTTTTCTTTATTTGTATTTACATGCATATTGGACGAGGAATTTATTACGGATCTTTCTTGTACACCCACACATGATTAGTTGGAGTTATTATTTTATTCTTAGTTATAGCAACAGCCTTTCTAGGCTATGTCCTACCTTGAGGGCAAATATCATTTTGAGGCGCAACAGTTATTACTAATCTATTTTCGGCCATTCCCTATATTGGAACTGATTTAGTTCAGTGAATTTGAGGTGGATTTGCCGTAAGAAATGCTACGCTAACACGGTTTTTTACCTTCCACTTTCTGTTCCCCTTTCTTATTGCCAGAGCAACAATAATTCACATTCTCTTTCTTCACCAAACAGGGTCGAACAACCCCCTCGGGATCTCCAGACAAGTAGAAAAAATTCCCTTTCATCCTTATTTTTCCTTTAAAGATATTGTGGGATTTCTAGTACTTTTAATAGCACTTATTGTATTAACTCTTCTTAACCCATATCTTCTAGGAGACCCAGATAACTTTATTCCAGCAAATCCCCTAGTTACACCAGCCCACATTCAACCAGAATGATACTTTTTATTTGCCTATGCCATTCTGCGCTCAATTCCTAATAAATTAGGAGGAGTTATTGCCCTAGCAATATCTGTAGCTATTCTATTTATCATACCTTTTAGATATAAAGCCAAATTCCGAAGACTCTCCTTTTACCCACCAAATCAAATTTTATTTTGGTCTCTCATTGTCACAGTAATTCTGCTTACCTGAATTGGAGCTCGCCCAGTAGAAGACCCTTATATTTTAACAGGACAAATTTTAACTTTACTCTATTTTAGATTTTTTCTACTAAACCCCTTAATACTTTTTATTTGAGATAAACTTATAAATACGCAACGATGACTCTTTTCAACTAATCATAAAGACATTGGCACATTATACTTTATTTTCGGAGCTTGAGCTGGGATAGTAGGAACATCTCTCAGAATTTTAATTCGAGTAGAACTAGGACAACCAGGAACAATTATTGGAAATGACCAAATTTATAATGTAATCGTCACAGCCCATGCATTCGTCATAATTTTCTTTATAGTTATACCAATTATAATTGGTGGGTTTGGTAATTGACTTGTACCCTTAATATTAGGTGCACCAGATATAGCTTTTCCACGGATAAATAATATAAGATTTTGACTTCTTCCACCCGCCCTAACACTTTTATTATCTAGAGGGATAGTAGAAAGAGGTGTAGGTACAGGATGAACTGTATACCCCCCTCTCTCAAGAGGAATTGCCCATGCAGGAGCCTCTGTAGACCTAGGAATCTTTTCACTGCATTTAGCAGGAGTATCTTCTATCTTAGGAGCAATTAACTTTATTACTACAGTAATAAATATACGATCAACTGGTATAACAATAGACCGTATACCACTGTTTGTCTGATCAGTATTTTTAACTGCTATTTTACTTTTACTCTCTCTTCCTGTATTAGCAGGAGCAATTACGATACTCCTAACAGACCGAAATTTAAATACCTCTTTTTTCGACCCTGTAGGAGGAGGAGACCCGATTCTCTATCAACATTTATTCTGATTTTTCGGCCACCCAGAAGTTTATATTCTTATCTTACCAGCTTTCGGAATTATTTCTCACATTGTAAGACAAGAATCAGGGAAAAAAGAATCCTTTGGCACTTTAGGAATAATTTATGCTATGATAGCAATCGGAATCTTAGGTTTTATTGTATGAGCCCATCATATATTTACTGTGGGAATAGACGTAGATACTCGAGCCTATTTCACTTCAGCAACTATAATCATTGCTGTCCCTACAGGAATTAAAATTTTCAGATGAATAGCAACTCTTCATGGTACCCAATTCACTTACAGTCCTTCCCTTATATGAGCTCTAGGATTTATTTTTTTATTTACTATGGGAGGCTTAACAGGAGTAGTTTTAGCCAACTCTTCGATTGACACAATCTTACATGATACCTACTATGTAGTAGCACATTTCCATTACGTTCTCTCAATAGGAGCAGTATTTGGAATTTTCGCAGGAATTGCTCACTGATTTCCCTTATTTACAGGAATATCTCTAAATCCCCGTTGACTTAAAATTCACTTTGCCACTATATTTGTAGGAGTAAATTTAACATTCTTCCCTCAACATTTCTTAGGCCTTAATGGAATGCCACGACGATATTCTGATTACCCAGATGCCTACACCACATGAAATGTAGTATCATCCCTAGGGTCTTCAATCTCCCTTATCGCCGTTTTAGGATTTGTAATACTAATTTGAGAAGGATTTTCAGCCGAACGTCCAGTTCTATTCTCTTTATTTTTACCTACTTCAATTGAGTGACAGCACAATTATCCACCCGCAGACCACAGGTTTTTAGAAATTCCTCTTATTACTAAAATGGCAACATGATCTTCTCTAAACTTCCAAGATGCCGCCTCGCCCCTTATAGAACAACTTATCTTTTTCCACGACCATGCAATATTGGTCTTAATTCTTATTACAACACTTGTTGGATTTATACTTGCATCCCTTTTCTTTAACTCTCTTACAAATCGATTTCTTCTGGAGCACCAAAATATTGAAACAGCATGAACAATTCTACCAGCAATTATTTTAATTTTTATTGCTCTACCTTCACTTCGCCTTCTTTATTTATTAGACGAAGTAAACAACCCGAGAGTTACCCTCAAAGCAATCGGACACCAATGATATTGAAGATACGAATACTCAGATTTTACTCAAGTAGAATTTGATTCTTATATAATCCCGTCAGCAGATCTTAAAGACTCAGAATTTCGCCTTCTTGACGTAGATAATCGAACAATTTTGCCCATAAATACCCAAATCCGAGTTCTAGTTAGAGCCACAGATGTAATTCACTCTTGAACAGTTCCTTCTCTAGGAGTTAAAGTAGATGCCATCCCCGGACGTTTAAACCAAATTAGCTTTCAAATAAACCGGCCAGGATTATTCTATGGACAATGCTCAGAAATTTGTGGGGCTAACCACAGTTTTATACCAATTGTAGTAGAAAGAACTTCCACGGAATCATTTTTAAATTGAACTTTCTCTTCAAGTGAAAAT---ATGAAAAAACACGGACATCACGCATACCACCTAGTTGATATTAGACCATGACCTATTACGGGATCTATTAGTGCCCTTATACTAACAACAGGATTAGTAAAATGATTTCATCAATTTAACATAAATCTTCTTATTTTAGGGTTAGTGGCAACTGCTCTTACCATAATTCAATGATGACGAGATATTGTCCGAGAAGGGACATATCAAGGACTCCACACCTCCAAAGTTGTTAATGGGCTGCGATGAGGTATAATCCTATTTATTGCATCAGAAGTTCTATTTTTTTTCTCATTTTTTTGAGCTTTTTTCCATAGAAGACTCTCCCCTTCAGTAGAGCTAGGCACATGCTGACCACCAGCAGGGATTAAAACATTCAATCCATTTCAAATTCCACTTTTAAATACAGCAATCCTTTTAGCCTCAGGGGCAACAGTAACATGAGCCCATCACGCTCTTCTCAGATCAAACTTTACCCAAACTATTCAAAGTCTATCACTAACGGTAACATTAGGGGTTTACTTCACACTTCTCCAAACTTTAGAATATTACGAAGCTCCATTCACTATTGCAGACTCAGTCTACGGATCTACATTTTTTGTAGCCACAGGCTTTCATGGACTACATGTAATTATTGGTTCGGGATTTCTAATAGTATCACTTTACCGAGTCTATATGTGCCACTTTTCAAGTAAACACCACTTTGGATTTGAAGCAGCCGCCTGATATTGACATTTCGTTGACGTAGTTTGATTATTCCTATATATTTCAATCTACTGATGAGGAAGAATAATTTTGATTAAGCTTGTAAGATATATTATTTTATTGATTATAGTTTTAGTAGCAGTGGCTTTTTTTACGCTGTTAGAACGTAAAGTTTTAGGTTATATTCAGATTCGTAAGGGTCCAAATAAGGTTGGTTATATGGGATTATTACAGCCTTTTGCAGATGCTGTAAAATTGTTTACTAAAGAACAAACTTTTCCTACGATAAGAAATTTTATTCCTTATTATTTGTCTCCTGTTTTTAGACTATTTATTGCATTAATTTCATGGTCTGTTTTACCTTATGAGTTAGGTTTATTTAGTTTTGAATTTAACATCTTATTTTTTTTATGTTGTACAAGAATAAGGGTTTATTCTATAATGGGAGCTGGTTGAGCTTCAAATTCTAAATACTCTCTTTTGGGTTGTTTACGTGCTGTGGCTCAGACTATTTCTTATGAAGTAAGTTTAGCTTTAATTTTATTAAGAATGTTATTTTTAATTGGTGGGTTAGACTTAGGTTTATTTAGCTTATATCAACGTTATATGTGATTTAGTATTTTGGCGTTTCCTTTGGCCCTTCTTTGGTTTGTGTCTTGTTTAGCTGAAAGTAATCGTACTCCTTTTGATTTTGCAGAGGGGGAGTCAGAATTAGTCTCTGGTTTTAATACTGAATATAGTGCTGGTGGGTTTGCTTTAATTTTTATGGCTGAATATGCTAGAATCTTGTTTTTAAGTGTATTATTTACTATTGTTTTTATAGGTGGAGATCTTATCAGTATGGTGTTTTATATAAAGTCTGCTTTAGTGGGATTTTGTTTTGTTTGGGTGCGGGGAACGCTTCCTCGTTTCCGCTATGATAAGTTGATGTATTTAGCTTGAAAGAGATTCTTACCTGTGGCTTTAAATTATTGTATTTTTTTCTTGGGATTTAAGGTTCTTTTAGATTTATGTGCATTAATTTTATTTGTCAATCCTTCTTCGATTATATTTATATTTACCCTAATCTTAGGGACTTTTATCTCAATTTCAAGATCATCTTGGTTTATCAGGTGAGTAGGTTTAGAGTTAAACCTTATTTCATTTATTCCTCTCATATTTTCCAAAGAAAATATATTTTCCTCAGAAGCTACTTTTAAATATTTTTTAATTCAAGCCCTAGGTTCAGCTATTTTATTAATAAGAGTTTCTTTACTTTTAATTTTTGGGCAAGCACCTAAAATTCTAATTTTAACCTCTCTGCTATTAAAAATAGGAGCGGCCCCCTTCCATTTCTGACTTCCATCTATTATACAAGGAATCTCTTGACCGAGGTGTATTATTTTAATAACAGTACAAAAAATTGGACCCCTAGGGCTAACTTCCTATATTATTTCTTCAGATACATTAGAATTAGTTATAAGTTCTTCTATCTTGTCCGCAATCTTAGGAGGAATCGGAGGCTTAAATCAAACTCTTCTTCGAAAAATTATAGCTTTTTCTTCAGTAGCTCATATAGGATGATTATTAGCCTCACTAACCACAAATAGACTCCTATGGGTTCACTATCTAGCAATTTATAGTATCATATCTTCGTCCTTAGCCATTTTTTTCAATTACAACCAAGCATTTCATGTCAAACAACTAATTTATATGAGCTCTTCTTCAGGCAATAAACTTATAATATTTATATGCCTTCTATCACTAGGAGGGTTACCTCCCCTACTTGGTTTTATCCCCAAACTAAGAGTTATCAAAGAACTTACTTATCAAAACAATATTATATGAGTATTTATTTTAACAATAAGAGCCCTCATTACTCTTTTTTTCTACACACGAATTGTTTTATCAGCCCTATCACTTACCTCTCCCAAAATGAAATCTACTTCTCTAAACTTTAACTACAAATTAAGAGCTCTAGCAATACTTAATTTCTTACCTCTACTTTTTCCTATAATAACGCTTATACCTTCTATTTTAATTTTATTCACAAGAATCACAGTAACTTTATTATTAGCCACAGTTATCATAATACTATCTTCTATTCTGGCCAAAAAGGTTATTTCGGACCGAGAAAAAAGATCTCCGTTTGAGTGTGGATTTGATCCTAAAAATTCAGCCCGGCTTCCGTTTTCCTTACGCTTCTTCTTAATTGCTATTATTTTTCTAATCTTTGATGTAGAAATTACACTTCTTCTCCCTATCTCCACCATTTTAACAATAGCTCCTACTAAAACATTATTTAAAATGAGTTTATTTTTTTTAACTATTCTTCTATTAGGACTCTACCATGAATGAAATCAAGGAGCTCTTGACTGATCAGAAGTGTTAAAGTTTATTTTGGCTGTCTTATTGATAAATTTGTCTTTACACAGGTGAGTGGTTGTTCAATTAAGTCTATTTATATTAAGTTTTGTTTTTGGCCTTTATTATTTAACTGATTTTAGTTTTTTCTCTTTAGGTTTAGGTTTAGGTTTAGACAGGGTTAGGTATATTTTAATTTTATTAAGATTTTGAATTATAGCTTTAGTTTTGGGAGCAAGTCAAAAGGTAAAAGATAAGAATATATTCGAGCACTTATTTTTAATAGTTAATATTTTTTTGTTATTGGCTTTAATTTTAACTTTTTCTTGTTTAGATTATATAATATTTTATGTATGTTTTGAGAGTTCTTTAATTCCCACTATAATTTTAATTTTAGGGTGGGGGTATCAGCCTGAGCGCTTGCAGGCTGGAGTTTATATATTGTTTTATACTTTATTCGGGTCTTTACCATTAATAATTTCTTTTTTAAGTTTGTATAGGTTAGGTGGGTCTCTAATTTTTAATTTAAGTTTAATCCCTAATTTTGATGGAGCTGTACAGCTAATCTGGTATCTCTGTAGAGTTTTGGCTTTTATAGTTAAGTTACCCGTTTATTTGGTGCATTTGTGGTTACCTAAAGCTCATGTAGAAGCTCCTGTGGCTGGGTCAATGATTTTGGCTGGAGTTCTTCTGAAGTTGGGAGGGTATGGTTTAATTCGGGTTTGCCCTTTATTTATTTTAACTGGATTGAAAATAAATTGGTTTTGACTGAGATTAGGTTTAGTAGGGGGGGTTATTATAGGGTTTTTATGTTTGAGTCAAGTAGACTTAAAAGCATTAATTGCTTATTCTTCTGTTGCCCATATAAGGTTGGTTCTATGTGGTTTAATATTATTTAGGTGGTGAGGAGTTTCAGGGGCTATTGCTGTTTTAGTAGGTCATGGTTTATGTTCTTCGGGGCTTTTTTGTTTAGCAAATATATCTTATGAGCGATTAGGTAGCCGAAGTTTGTTTGTAAGAAAAGGTATATTAAATTTGATGCCTACATTAAGTTTATGGTGATTTTTACTAAGAGCTGGTAATATGGCTGCTCCCCCTACATTGAATTTATTAGGAGAAATTAATCTGATTATTAGGGTTGTTTCATGGTCTGTTTTGTCTATTTTTATAGTTGGTTTTATGTCTTTTTTAAGGGCAGCATATACTTTATACATGTTTTCTATAAGGCAGCATGGAAATTATTTTAGATCTTTATTTTCTTGTTGTTCTGGTAAGGTGCGGGAGTATTGAGTTTTAATGTTTCATTGGCTGCCTTTAAATGTTATAATTTTAGGCGCTTGTTTATTGTTTTATATGATAATTTTTAGGTTTTGATATTGTATGTCATTGTTTAGAGTGAGTTGTGGATTAGTAGCTTTCGTTGCCAAACGTAAGCACTTGCTTAATATGTTGTTAAGTTTGGAGTTTATTATGGTAAGAATTTTTTGATTAATGATTCAATTGATTAGGAGATTAGGTGGGGATTCATATTTTTTACTGTTTTTTTTAACTTTGGCTGCCTGCGAGGGTGCTTTAGGTTTAGCTTTATTAGTTGGAGTTGTTCGAAGACATGGTAGTGATATCTATACAAGTTTGAATATTTTAAGGTGTATAAATTTAAGTAGAATAGTTTTTTTGTTAGTAATTTCAGTTTTGAGTTTATTTTTTTCTTTGAGAATTTTAAATTCTAGTTGTAGTTATTTTTTAGAGTGAGAGTTAGTGTGTATTAATAGTGTGAGTATCGAAATAGCTTTGATTATTGATTGAATATCTTTAATATTTCTATCTTTCGTTTGTTTTATTTCTTCTATAGTTTTATATTATAGGGGCGGCTATATGGCTGCTGATTATAATATTAATCGTTTTATGTATTTAGTGCTAGGATTTGTAACATCGATGTTATTTATAATTTTAAGCCCTAATTTAATTAGGATTTTATTGGGGTGGGATGGCTTAGGTCTGGTTTCTTATGTTTTAGTTATTTATTATCAGAATGAAAAGTCAGCTGGGGCTGGAATATTAACTGCATTGTCTAATCGTATCGGGGATGTTGCAATTTTATTAAGTATTGCTTTTATAGTAGATTTGGGCAGGTGAAATTTTATTATTTATGCTGAAAAGTCTGATTTGTGACCTTTGTTATTGGGAATTTTTATTATTTTTGCTGCTATAACTAAGAGAGCACAGATTCCCTTTTCAGCATGACTTCCTGCTGCTATAGCAGCTCCTACTCCTGTTTCTGCGTTGGTTCATTCCTCTACCTTAGTTACAGCGGGGGTTTATTTGTTGATTCGGTTTAGTCCTGGGTTAATAAATTCTGGCTTTAGAGTTTATTTATTACTACTGGGGTGTTTGACTATATTTATATCAGGTCTGGGGGCAAATTTTGAGACAGATTTAAAGAAAATTATTGCTTTATCTACATTAAGGCAATTAGGGGTAATAATAAGGATTTTAAGAATAGGGGGTCATATATTGGCCTTTTTTCACTTATTATGTCATGCCTTATTTAAAGCTTTACTTTTTATATGTGCAGGTTCTATTATTCACAGTGCTGGAGATTACCAAGATATTCGAAGTATGGGGGGCTTAGTTAATTATATGCCTATGAGAGTTACTTGTATAAACTTGGCTAGTTTATCTTTATGTGGATTTCCTTACATAGCAGGGTTTTATTCAAAGGATTTAATTTTAGAGGTGGCATTTATAAGCCCTTTAAGAGAAGTTTGTTTTTGATTATATGTATTATCTACTGGACTAACTGTTTGTTATAGATTTCGTTTGGTATATTATACTTTAAGGGGATCTTGAAATTTATTTAGTTTATCTTCTGTTAGTGATGAAGATATATTGATAGTAAATCCTATGGTAGGTCTTAGGTTTGGGGCTATTTTAGGTGGTGCTGCTGTTTCTTGATTAATATTTTCTACTCCTTATATAATTTGTATAAGTTTATTATTTAAGCTCATGGCTTTGGGTGTGAGAGTTGTTGGGGGTTTAGTTGGTTATATATTAAATATATTAATA---AAATATAAGGTATTATCTTTGCGCGCTTATAAATATACTGTCTTTGGTGGGTCAATATGATTTTTACCTTTCTTATCTGTTAGAGGAGTAAGTGTTTGGGGTTTAAAAAGTGGTGCTTCATATTATCACTTAGGTGATAGCGGTTGGTCTGAATATTGGGGTGGTCAGGGTGTTTATAAGGGAATAAGAGAGATGTCTAAGTATATACAGGTTCTTCAGGAAAATAGTGTAAAAGTTTATTTAACTTTATTATTAATCTGAATTTTGTGTTTGTTATTAATAATTATTTACCTACTCTTACTATCATCTTTTACCTTAATTTCTATGTCCCTATGTTTTATATTCCTGATACACCCACTAGCATGTGGTATAACCTTAATTCTACAAACTGTATTAATCTGTATCTCAGCAGGACTTATATCTAATCACATATGATTCTCATATATTTTATTTCTAATTTTTCTTGGAGCCACTTTAATTTTATTTATCTATGTAGCATCTCTGGCTTCCAATGAAGTTTTTAAATTATCCTTTCCAATAATAACAGCTATTTTACTAATTATCATAATTAGATTATTGCTTTTTACTCAAGACTTCTTATTATTTCAAATAAAAGACTTGGTGGAAAGATCTTTTACTTCACACATTCAAATATTTGAGTCTACCCAATATAAACTCAAGGACATCTATAATACTCCTATTAGGCCACTTACAGGATTTGTAATTCTTTACCTATTATTAACTCTAGTAGTCGTGGTTAAACTAAGATCAAATTTTTATGGCCCTCTACGCCTAGGC
	P. gravieri	ATGATAACAAACCTATTCTCTAGATTCGACCCCCTATCAAGAATTAGTAACCTACCCTTAAATTGAATCTCCACTATATTAGGATTAATGTTCATTCCTTATTTATTTTGAGCTATACCTTCTCGGGCCTCTCTAATATGATCCTCTCTAATAATAACTTTACATAAAGAATTTAAAATCCTTCTTGGGCCCACTAATTTAGGAGGAACTTTAATCTTCAATTCACTATTTAGACTCATTATATTTAATAATTTTTTAGGGTTAATACCCTATATTTTCACTAGAACTAGACACTTAGCAATAACCCTATCTTTAGCCCTACCTCTCTGGTTAACTTCAATAATTTTTGGTTGAATTAATCACACTAAACACATATTCGCTCACTTAGTTCCAGCCGGAACACCTGGGCCCTTAACCCCTCTTATGGTTCTAATTGAAACAGTAAGAAACGTTATTCGACCAGGAACATTAGCCATCCGATTAGCTGCCAATATAATTGCCGGCCATCTCTTACTCACTCTCTTAGGTAATACAGGATCTAATCTTTCAAAAACTCTCCTCTCATTCTTACTTTTATCCCAAATCTTGCTTTTAATTTTAGAATCAGCCGTTGCCATTATTCAATCTTATGTATTTGCAGCCCTAACAACTCTGTACACAAGAGAAGTTAACATCCCACAAATAGCCCCCTTATTATGACTCAACTTATATATATTTTTTTCAGCCGTATTCATTTTATCTATTATTTTAATTTTTTTCATAAAACCCCCAGTTAAAATTGAAGCCCCTTCTGTTAAAACAGAAAGATTAACACAAAATTGAAAATGAATGACAACCCCTATTCGAAAATCGCACCCTCTCTTCAGTCTTGGTAATAGAGCTGTAGTAGACCTTCCAACTCCCATTAATATTTCAACATTATGGAATTTTGGCTCTCTTTTAGGATTATGCTTAGTAGTTCAAATCGCAACTGGAATTTTTTTAGCTATACATTATACAGCAGATGTAAATCTCGCCTTCTCCAGAATTGTTCATATCTGCCGAGATGTAAACTATGGGTGACTTCTTCGAACCACCCACGCCAACGGAGCTTCATTTTTCTTTATTTGTCTTTATAGACACATTGGACGGGGTATATACCACGGGTCTTTTTTTTATCTACACACGTGATCAGTAGGAGTTATTATCTTATTCCTAGTAATAGCAACAGCTTTTCTAGGATATGTCTTACCATGAGGACAAATATCTTTTTGAGGGGCCACAGTGATTACTAACCTTATATCTGCTATTCCTCTTGTCGGAACCGATTTAGTTCAATGGCTATGGGGAGGGTTCGCGGTAGGTAACGCCACTTTAACTCGCTTCTTCACTTTCCACTTCTTATTTCCATTTATTGTAGCAGCCGCTTCAATAATTCATATTCTATTTCTCCATCAAACAGGCTCTAATAATCCTTTAGGAGTTAATAGTCAACTAGAAAAAATTCCCTTTCACCCCTACTTTTCATTTAAAGATATTGTAGGGTTCATTGTTATATTATTAGCCCTGATTACCTTAACCCTATTGAACCCCTATCTACTAGGAGACCCCGATAATTTTATCCCCGCTAACCCTATAGTTACTCCCCCTCACATCCAACCAGAATGATATTTCCTTTTTGCGTACGCAATTTTACGATCTATTCCCAATAAATTAGGAGGTGTTATTGCTCTAGTTATATCAGTAGCAATTCTATTTATCCTACCTTTTACCCATAAAGCAAAATTCCGAAGATTAGCATTTTACCCTATAAACCAGTTCTTATTTTGATCATTAATTGCTATTGTTCTACTATTAACTTGAATTGGAGCTCGCCCAGTAGAAGATCCTTACATCCTTACAGGACAAATTCTTACAGTAGCTTATTTTAGATTCTATTTAATTAACCCAATCATAATACTCTTATGAGATAAGCTGTTAGACATGCAACGATGACTCTTTTCAACTAATCATAAGGACATTGGTACATTATACTTCATTTTTGGAGCTTGAGCAGGAATAACAGGAACTTCTCTAAGGCTTTTAATTCGAGCAGAGCTTGGACAACCAGGAACTTTGATTGGCAATGATCAAATCTATAACGTAATTGTTACAGCCCATGCCTTCATTATAATTTTCTTTATAGTAATGCCTATTATAATTGGGGGCTTTGGAAATTGGCTAGTCCCCCTAATATTAGGAGCCCCGGATATAGCTTTTCCACGAATAAATAATATAAGGTTTTGACTTTTACCTCCCTCACTTACCCTTCTTCTTTCCAGGGGAATAGTTGAAAGAGGCGTAGGCACAGGATGAACTGTCTACCCCCCTCTAGCAAGAGGATTAGGTCACGCGGGAGCCTCTGTAGACCTAGCCATTTTCTCTCTCCACTTAGCAGGTGTTTCTTCTATTTTAGGAGCCGTAAACTTTATTACAACAGTAATTAACATACGTGCCCCAGGAATAACAATAGATCAAACCCCTCTTTTTGTCTGAGCAGTATTTTTAACTGCTATTTTACTTCTTCTATCTCTTCCAGTTCTAGCAGGGGCTATTACAATACTACTTACTGACCGTAATTTAAACACCTCATTCTTTGATCCCGCTGGAGGAGGAGACCCAATTCTATATCAACATCTATTTTGATTCTTCGGTCACCCAGAAGTTTATATTTTAATCCTACCAGCTTTTGGAATAATCTCTCATATCGTAAGACAAGAAGCAGGAAAAAAAGAATCTTTTGGAACTTTAGGAATAATTTATGCTATAATAGCAATTGGTATCCTGGGATTCGTAGTATGAGCTCATCATATATTCACAGTGGGAATAGATGTGGACACTCGAGCCTATTTCACCTCAGCAACTATAATTATTGCCGTCCCCACTGGTATTAAAATCTTTAGTTGATTAGCAACTTTACATGGTACTCAGTTTACTTATAGCCCATCCCTCATTTGAGCCTTAGGATTCATCTTTTTATTTACAATAGGAGGCCTGACTGGAGTTGTTTTAGCAAATTCTTCTATTGATATTATTCTTCACGATACTTACTACGTAGTAGCTCACTTCCACTACGTATTGTCAATAGGAGCTGTATTTGGAATTTTCGCGGGAATCGCTCATTGATTCCCCTTATTTACAGGGCTATCTCTTTACCCATTTTGACTAAAAATCCATTTTACAACGATATTTATTGGAGTAAATCTTACATTCTTCCCCCAGCATTTTTTAGGATTAAATGGAATACCTCGACGATATTCCGACTACCCTGATGCATACACCACATGAAACGTAGTTTCTTCAATTGGATCTACTATTTCCTTAATTGCTGTATTAGGATTCGTAATTGTAATCTGAGAAGCATTTACATCTAAACGGCCAGCCATATTCTCCCTATTCCTTCCAACATCAATTGAATGACAGCATAATTACCCGCCTGCTGATCACAGATTCTCGGAAGTTCCACTAATTACTAACATGGCAACCTGAACCGCTTTAAACTTTCAAGACGCAGCTTCCCCACTTATAGAGCAATTAATTTTCTTCCACGACCACGCAATATTAGTGCTGATCCTTATTACCACTTTAGTAGGGTTTATGCTTTCCTCGTTATTTTTTAATTCATTTACAAACCGATTCTTACTGGAACATCAAGCTATTGAAACTGCTTGAACTATCCTTCCTGCTATTATTTTAATCTTTATTGCCTTTCCGTCCCTCCGACTTCTTTATTTATTAGATGAAGTAAATAACCCCAATGTTACACTAAAAGTTATTGGCCATCAATGGTACTGAAGATACGAATACTCAGATTTTGCCCAAGTAGAATTTGATTCTTATATAATCCCAAGTGAAGAGATGGAAAATGCCGGTTTCCGGTTATTAGATGTAGATAACCGAACGATTCTACCAATAAATACTCAAATCCGAGCTCTGATTACCGCAGCAGATGTAATTCACTCTTGAACTGTACCCGCCCTAGGGGTTAAAGTAGATGCAGTCCCAGGCCGAATAAATCAACTAAGGTTCCAAATAAACCGACCAGGATTGTTTTATGGTCAGTGTTCAGAAATTTGCGGGGCAAATCACAGATTTATACCTATTGTAATTGAAAGAACTTCAATTAAATCTTTCCTTAACTGAATCTTTGAACATAAAGAAGAC---ATGCAAAAACACGGATACCATGCCTACCACCTAGTAGATATAAGACCTTGACCTCTTACAGGATCTATCAGAGCTATAATATTAACAACAGGTTTAGTTAAATGATTTCACCAACTAAATCCAGATCTTTTAATATTAGGATTAGTTACCACACTATTAACTATAATTCAATGATGACGAGACATTACTCGAGAAGCCACTTATCAAGGGCAGCATACCCTTAAAGTAATTAATGGGCTTCGATGAGGGATAATCTTATTTATTACCTCGGAAGTATTATTCTTCTTCTCTTTTTTTTGGGCTTTCTTCCACAGAAGACTTTCACCAGCTATTGATCTTGGCACCTGCTGACCTCCCGCTGGAATTCAAGCCTTCAACCCCTTTCAAATTCCTCTACTAAACACTGCTATTTTACTAACATCAGGTGCCACAGTAACTTGAGCCCATCATGCTATTTTAAGATCTAATTTTTCGCAGGCAATTCAAAGCTTAGCTCTTACTGTATTTTTAGGAATATACTTTACAGCTCTCCAAGCCCTTGAATATTACGAAGCTCCGTTTACCATTGCCGACTCAGTTTATGGAGCTACATTTTTTGTAGCTACTGGGTTTCATGGACTCCATGTAATTATTGGTTCTATATTCTTACTAGTAACTCTTTATCGACTATATATGTGTCACTTTTCCGCCAACCACCACTTAGGATTTGAGTCAGCCGCCTGATATTGACACTTTGTTGATGTAGTCTGATTATTCCTGTATATCTCGATCTACTGATGAGGAAGAATAGTTTTTGTAAAGTTTATTGAGTATTTAATTCTTTTAGTAATAGTCTTAGTTAGTGTTGCTTTTTTTACTTTACTTGAGCGTAAAATTTTAGGTTATATCCAAATTCGTAAGGGACCTAATAAAGTGGGATTTAAGGGCTTACTACAGCCTTTTGCTGATGCAGTAAAGTTATTTACTAAAGAGCAAACTTATCCTACTTTAAGAAATTTTATCCCTTACTATATTTCTCCTATTTTTAGATTAATACTTGCATTATGTGTTTGATTAGTTATACCTTATGAAGTTGGGTTTTTCAGTTTTGAGTTTAGGGTTCTTTTTTTTCTTTGTTGTATAAGAGCAAGAGTTTACTCAGTAATGGGGGCTGGTTGAGCTTCAAATTCAAAATATTCTTTATTAGGATGTTTACGAGCGGTGGCTCAAACTATTTCTTACGAGGTGAGGTTGGCTTTAATTTTATTAAGTTTATTATTATTAGTGGGGGGCTTAGATTTAGCTTTGTTTGAGAGATATCAACGTTATGCTTGGTTTATCTTGTTAGCTGGTCCTTTAGGGTTGCTTTGGTTTGTTTCCTGTTTAGCTGAGAGAAATCGTACTCCTTTTGATTTTGCGGAGGGCGAGTCAGAGTTAGTCTCTGGGTTTAACACTGAATATAGTGGGGGCAGGTTTGCTTTAATTTTTATAGCTGAGTATGCCAGTATTCTATTTTTGAGTTCTTTATTTACAATTTTATTCTTGGGTAGAGGGTTGATATCTATTGGGTTTTATTTAAAGGTTATTTTTATTGCTTATCTTTTCGTTTGGGTGCGGGGGTCTCTTCCTCGGTATCGTTATGATAAGTTAATGAATTTAACTTGGAAAAGGTTTTTACCCATTTCTTTGAATTATTGTCTCTTAAACAGGGGGATGATAATTTTATTTTATGTTATTCTGATAATTCTTATTATTTCTCCCGCTCTCCTTTTATTCTCTCTTACTTTAATAGCAGGGACTTTGATTTCTATCTCATCGTCTTCTTGATTTCTAGCTTGGTTAGGATTAGAATTGAACCTTCTTTCTTTTATTCCCCTTATTACAGCCCAAAAAAGTCCCTTTTGTTCAGAAGCCGCTTTAAAATATTTTTTAATTCAAGCCTTCGGCTCTGCTATTTTACTAATCAGAGTAACAATTCTATTTGTGTTCTCCGTATCTCCTAAAATTCTCATCTTTACCTCTCTAATCTTAAAAATAGGAGCGGCTCCCCTTCACTTCTGACTCCCAACAATTATACAAGGAATATCTTGATTAAACTGTCTCATTTTAATAACTATTCAAAAAGTTGCCCCTCTAGTACTTATTTCTCTTACTTTATGTGATCAAACCGGAATCCTTTTTGTTAGAGTCTCGGTATTTTCTGCTATTATAAGAGGGTTAGGAGGTTTAAACCAAACCTTTTTACGTAAACTTATAGCTTACTCATCTATTAATCACACAGCCTGAATATTAGCTGCGATTTCTTCTAGAACTAGACTATGAATCCACTATATTTTAACCTACAGAATTATTTCAGTCTCCGTAGTCACTATTTTCAATCAGAATCAAATATTACACATTAAACACTTAACTAACTTATCAGCCTCTCCTTTCAATAAAGTAACTCTGTTTATAACTCTTTTCTCCCTAGGAGGTCTACCTCCATTCTTAGGATTTTTACCTAAAATAAGAGTTATTACAAATCTCGTCCAAAGTGGGTTTTTCATTTGAGCTCTGATTTTAACAATAAGAGCTCTAATTACCCTATTTTACTACATTCGAGTAGCCATTACTTCACTAACTTTAAACTCACCAAAAACAAACCAAAATATCAATTCCATTAATCACAAACCAAATTGAGTTACTCTTATAAATCTTCTTCTT---CTACTTCCTTTAACTGTGCTAATCCCACTTATTCTTATTATACTAATAATAATTTTATTTACATTAATTTTATCAACGATTGTTATATTCATCTCCTCAATTTTAGCTAAAAAAACAATCACTGACCGAGAAAAATGTTCCCCATTTGAATGTGGTTTTGATCCTAAAGGAGCCGGCCGACTCCCATTTTCTCTACGATTCTTCCTAATCGCAATCATTTTTCTTATTTTTGATGTAGAAATTACACTTTTATTCCCCCTAGTAAAAACCTTTAAAGTAACTCTCACTGAAACATGAATCATTACAGGGACTTTCTTTCTATTAATCCTGTTAATTGGACTTTACCACGAATGAAATCAAGGAGCACTAGATTGGTCTACTGTGTTAAAGTTTATCTTTATAGTTTTGTTAATAACTTTGTCTTTAAATAGTTGGTTATCTGTGCAGCTTTCTCTTTTCTTGGTTTGTTTCCTATTTGGGTTAATAAGATTAAGAAATTTCAGTTTATTTCATTTTGGGTATGGGTTTGGAGTTGATAGGGTCGGCTATATTTTAATCTTACTTAGTATTTGAATTATAGCTTTAGTATTGGGGGCAAGAGAGGGAGTGAAAAAAGTTGGCACACATGTGAATCTTTTTTTAGTTGTTAATCTTTTATTACTAGTTACTTTGATTTTAACTTTTTCTTGTTTAGATTATATTTTATTTTACGTGTGTTTCGAGAGTTCATTAATTCCCACTTTAATTTTAATTTTAGGTTGAGGGTATCAGCCTGAACGATTGCAGGCGGGGGTTTATATGCTGTTTTATACATTATTTGCTTCTCTTCCTTTATTAATTTCTTTTTTAAGTCTATATGCGATAGAGGGTTCTTTGATTATAGGGTTAGGAGTGTCTGTTAGTTTAGGTAAAAGTCAGATAATAGTTTGATATATCTGCAGGGTAATGGCTTTTATTGTAAAATTGCCTATATTTTTAGTGCATTTATGATTGCCTAAGGCCCATGTCGAGGCTCCTGTGGCAGGGTCTATAATTTTAGCTGGTGTTTTATTAAAATTAGGGGGCTATGGTTTAATTCGTGTTTGTCCTCTTTTTTTAGGGGTTGCTATGGATTTAGTTTGGTTGTGGATCAGCTTAGGCTTAGTGGGAGGTTTTGCTGTTAGACTAATTTGTTTGCGACAAGGAGATATAAAGTCTTTGATTGCTTATTCTTCTGTTGCTCATATGAGTTTAGTTTTATGCGGTTTAATACTTTGTAGGTGATGAGGTTTAGTAGGGGCGGTTGTAGTTATAGTCGGACATGGATTATGTTCATCAGGTCTTTTTTGTCTAGCTAATATAAGTTATGAGCGGCTAGGAAGGCGTAGTTTATTAGTGGGGAAAGGTCTTTTAACTTTTATGCCCACATTAGCTCTTTGATGATTTGCTCTTAGGGCTGGAAATATAGCAGCTCCTCCTACATTAAATCTTTTGGGGGAAGTTAGGTTGATTATTAGAGTTGTATCTTGGTCTAAGGTGAGAATAAGTTGTTTAGCTTTGATTTCTTTTTTTAGGGCAGCGTATACTTTATACCTTTTTTCTTTAAGACAGCATGGTAAGTATTTTGTTTCAGTATTCTCTTGTTGTTCTGGAGAAGTCCGGGAGTATTTAGTGTTAATGCTTCATTGGTTGCCATTAAATGCTTTAATTTTAGTTGGGTATATATTAATAGCTATGGTAATCTTAAAAATATGGCTTTGTGTTCCTTTAGTGGGATTTATTTGTGGTTTGCTTGCTTTCGTTAGAGAGCGTAAACATTTATTAAATGCTTTATTGAGATTGGAGTTTATTATAGTAAGAATTTTTTGGTTTATACTAGGGGTCATCTGGTGTGTTGGTGGAGATTCTTATTTTTTAATATTTTTTTTAACTTTAGCTGCTTGCGAGGGGGCTTTAGGGTTAGCTTTGTTAGTTTCAGTTGTTCGTAGACATGGAAATGATTCTTTTAATAGATTAAGTATTTTAGGGTGTATAGCTGAGAGGAGAATAGTTTTTTTGTTAAGAGTTGCTTGTCTGAGAATTGGGTGTTCTTTAACATTTTTAAAGAGAGGTTTATGTTATTATATAGAGTGGGAGTTAGTGAGTTATAATGGGGTTAGGATTGAGATGTCCTTAATTTTTGACTGAATATCTTTAATATTTATGTCTTTTGTTTGTTTGATTTCTTCTATAGTTTTATTTTACAGGGGGGGCTATATAATAGGAGACCCTAATATTAGTCGTTTTCTTTACATTGTGTTGGGGTTTGTTGCTTCAATATTGTTTTTAATTTTGAGCCCTAATTTAATTAGAATTTTACTTGGTTGGGATGGCCTAGGATTAGTTTCTTATGCTTTGGTAATTTATTATCAAAATGAAAAGTCAGCGAGGGCCGGGATGTTAACAGCTTTGTCTAACCGAGTGGGAGATGTGGCTATTTTATTAAGAATTGGGGTAATAATAGATTTAGGCGGGTGAAATTTTATTTTTAGTGTGGGCTCAGATTCTTTAAAAGGAAGTCTGGTTTTATGGTTGATTGTAGTTGCTGCAATAACTAAGAGGGCTCAGATCCCATTTTCTGCTTGGTTACCTGCCGCTATAGCTGCTCCTACTCCGGTTTCTGCGTTAGTTCATTCTTCTACTTTAGTAACGGCTGGGATTTATTTATTGATTCGGTTTAGGCCTAGGCTGATCGGAACAATTATCAGAGATATTCTATTATTGGTAGGCTGTATAACTATGTTTATAGCAGGTTTAGGGGCTAATTTTGAGACAGATTTTAAAAAAATTATTGCTTTATCTACTTTAAGTCAATTAGGCGTGATAGTTAGTATTTTAGGGATAGGTTGAGCAATTTTGGCGTTTTTCCATTTATTAACACATGCTTTATTTAAGGCTTTACTCTTTATGTGTGCGGGGTCAATTATTCATAATGTTAGGGGTAGGCAAGATATCCGAACTATAGGAAGTTTAGTTAGTCTAATACCTTTGAGAACTACTCTTTTGAATTTAGCTAATTTGTCTTTGTGTGGAATTCCTTTTTTAGCTGGATTTTATTCTAAAGATTTAATTTTAGAGGTCGCTTTCATGGGTCCTTTAAATATTATTTGTTTGTTTATATACGCGGTTGCAACGGGTCTAACTGTTAGGTACAGATTTCGTGTTTTATATTATAGGGTAAGTGGTCCTATAAATATAGGTTGTGCTTCCTCTGTTAGAGATGAAGATGTTTTAATAACAAGCCCAATGATTATTTTGAGATTTGGGGCTGTAGTAAGAGGGGCTGTTCTTTCTTGGTTAATTTTTCCTGTAAATTTTATAATTTGTTTATCTCCAATATTTAAAATATTAGTATTGCTTGTGACTATTATTGGGGGGTATATTGGTTATACTTTAAATATAGTGGCCGAAAATTGTGGTTTAAAATCTTTAGGGTTGTATGGGATTAGGGTTTACGCCGGATCAATGTGATTTCTACCTTTTCTATCTACACTAGGAGTTAGGCCTGGAAGGTTGCGATTGGGCTTCTTTTACCATCAAGTATTTGACAGGGGGTGGTCTGAGTATAGAGGCGGACAAGGTCTTTATTATATTTTAAGAAACTTAAGAAAAGTTCTTCAAGTTATACAAGAGAATAGAATTAAAGTTTATTTATTAATAATGTTAGTTTGAAGAGCAGGTTTACTTTCAATATTTATCTATTCACTAATTTTCAGCTCTCTAATACTAACATCTATAGCCATTTGCTTCACCTTATTAACTCACCCCCTATCGATAGGATTAGTTCTTGTCGCCCAAACCATTTTAATTTGCTTTTCTGTAGGAGTTTTAAGGACTATGAGATGGTTTCCTTATATTCTATTCTTAATCTTCTTAGGGGCTACGCTAGTATTATTTATTTACGTAGCCTCACTAGCCTCTAATGAACCTTTTAAAGTAACCCCCACTCTTATAATTCTAGGCTTGTTTCCTATTATTTTTACCCCCATCTTAATTTTTTCTGAGACCTTAATTCTCCCTAACAAAGAAGCCCTACAGACTTTTTCCTTTTCAACTCCCATGGAAACTTCTTCAATCAGCTTTGTCTTAAATAATATTTATAACCCAACCGCAGCAAATTTAACTGCCGTTGTCATCTTATATCTTTTATTAACTTTAGTAGTAGTAGTCAAACTAAGATCAAGATTTATTGGCCCGCTACGTTTATCT
	P. serenus	ATGATAGCAAACCTTTTTTCCAGTTTTGACCCCCTCTCAAGGTTTGGTAACCTTTCCCTGAACTGGGCTTCCACTCCCCTAGCAATCATGTACCTTCCCTGAATATTCTGAGCCATGCCTTCTCGAGCGTTCTTGGCCTGAAGTCACCTGATGACAGCTCTTCACCAAGAATTAAAAATTCTTTTAGGACCTACTAGCCCAGGTGGTACCCTAATCTTTATCTCACTGTTTGGCCTTATTATGTTCAACAATTTTTTAGGTTTAATACCCTATATTTTTACTGGTACAAGACACCTTGTCATGACCCTCTCCTTAGCTCTTCCTCTTTGAGCAGCCTCGATGATCTTCGGCTGACTGAACCACACTAAGCACATATTTGCCCACTTAGTCCCAGCTGGGACGCCGGCCCTACTCACCCCGCTTATAGTCTTAATCGAGACTGTAAGAAATCTTATTCGTCCCGGGACCCTTGCAGTCCGGCTGGCAGCCAACATAATTGCCGGCCACCTCTTATTAACCCTCTTAGGGAACACAGGTTTTCTTCTCGCTAAAGCTCTCTTACCCATCTTATTATTTTCACAGTTTTTGCTCCTAATCTTGGAGTCAGCTGTTGCCATTATCCAGTCTTATGTCTTTGCCGCCCTAAGGACCCTATATACGAGAGAGGTTAACATCCCCCAGATAGCCCCGCTGTTATGATTGAACCTTTACATTTTTTTTACAGTTGTTTTTATCTTGATCCTAATCCTGAATTTTTTCATAAAGCCCCCAGTTAAAATCAGGGAGCCCCTTAAAAGAAGTCTTCTGACACCTAAAGTCTGAAAATGAATGGCAGCCCCAATTCGAAAATCTCACCCCCTTTTTAGGATCGCCAACGGAGCCCTTGTTGACCTTCCCACCCCAGCTAACATTTCTACACTCTGAAATTTTGGCTCTCTCCTCGGCTTATGTCTCATAACTCAGATTGCTACTGGGCTATTCTTGGCCATACACTACACGGCGGACGTAGATCTTGCTTTCTCAAGAGTTGCTCACATCTGCCGAGATGTCAACTACGGCTGGCTCCTCCGCACTGTGCACGCTAACGGAGCTTCTTTCTTTTTTATTTGTTTGTTCAGCCACATCGGCCGTGGGATATATTACGGCTCTTTTCTTTATGCCCATACTTGATCCGTCGGAGTTATTATTTTATTTCTAGTCATAGCAACCGCTTTCCTCGGCTATGTCCTCCCTTGAGGACAGATATCTTTCTGGGGCGCCACAGTTATTACAAACCTGATATCAGCCATCCCGGTGATTGGAACAGACTTAGTCCAGTGACTTTGAGGTGGATTTGCCCTTGGCAACGCTACCCTAACACGATTTTTTACGTTTCACTTCTTGCTTCCTTTTATTATTGCAGCTGCAAGGATAGTACACATTCTTTTCCTCCATCAGACCGGGTCGAACAACCCATTAGGCGTCTCCAGGCAGCTAGAGAAGGTCCCGTTTCACCCATACTTTTCGTTCAAAGATATTGTGGGGTTCGTAGTACTTCTAATAGCCTTAGTTGTCTTAACCCTTCTAACACCCTACCTGCTGGGGGACCCGGATAACTTTATCCCCGCCAACCCTCTTGTCACCCCTGCCCACATTCAGCCAGAGTGGTACTTCCTCTTCGCCTACGCCATTCTACGCTCTATCCCCAACAAGCTTGGAGGGGTAATCGCGCTTGTCATGTCAGTGGCAATCCTATTTATTCTCCCTTTTACTCATAAGGCAAAATTTCGAAGACTCTCTTTCTACCCGCTAAACCAGACCATGTTTTGGTCCCTAGTGGTTGTAGTGCTCTTACTTACCTGAATCGGTGCTCGCCCCGTAGAAGATCCTTACATCTTGACAGGTCAAATCCTCACGGGAGCTTATTTTTCCTTTTATCTTATTAATCCACTTATGCTTCTAATATGAGATAAACTTATAGAC------CGATGACTTTTCTCGACAAATCATAAAGACATCGGAACTCTATACTTCGTATTCGGAGCCTGAGCAGGAATGGTAGGGACCTCTTTGAGTATTTTAATTCGAGCTGAGCTCGGACAACCTGGGACTCTTATTGGGAACGATCAGATTTATAATGTAGTTGTAACTGCCCATGCTTTCGTAATAATTTTTTTTATGGTTATGCCGATTATGATCGGCGGGTTCGGAAACTGGCTGGTCCCTCTTATATTAGGTGCCCCGGACATAGCTTTCCCACGAATGAACAACATGAGCTTTTGACTATTACCCCCCTCTTTGACCCTTCTCCTTTCGAGAGGAATAGTAGAAAGAGGGGTCGGCACAGGGTGGACTGTTTACCCCCCACTCTCTAGTGGATTAGGTCATGCCGGAGCCTCTGTTGACCTTGGTATTTTCTCTCTCCACTTAGCTGGAGTTTCTTCGATTCTAGGAGCCGTAAACTTTATTACCACTGTAGTCAATATGCGAGCACCAGGTATAACAATGGATCGCACCCCCCTTTTTGTCTGAGCAGTTTTTCTAACTGCCATTCTACTTTTACTTTCTTTACCTGTATTAGCTGGTGCCATCACTATGCTCTTGACCGACCGTAATTTAAACACTTCCTTCTTCGACCCTGCTGGAGGGGGTGACCCCATCCTCTATCAACACTTATTTTGATTCTTTGGCCACCCGGAAGTTTACATTTTAATTCTACCAGCCTTTGGCATAATCTCTCATATTGTAAGGCAGGAAGCAGGCAAGAAAGAGTCTTTCGGCACATTAGGGATGATCTATGCCATAATGGCAATTGGACTCTTAGGGTTTGTAGTCTGAGCACACCACATATTCACTGTAGGGATAGATGTCGACACCCGTGCGTACTTTACTTCAGCCACCATAATTATCGCTGTTCCCACAGGTATTAAAATTTTCAGGTGGCTTGCCACACTCCATGGCACCCAATTCACCTACAGGCCTTCATTAATTTGAGCCCTGGGGTTTATTTTCCTCTTTACAATAGGGGGGCTAACAGGAGTTATCTTGGCAAACTCCTCTATTGATATTATTCTGCACGATACATACTACGTCGTGGCACATTTTCACTATGTTTTATCGATGGGTGCTGTTTTCGGTATTTTTGCTGGGATCGCTCACTGGTTCCCCCTTTTCACAGGGCTCTCCCTGCGACCATCTTGGTTAAAGATCCACTTTGTTACAATGTTTATTGGGGTAAATCTGACTTTCTTCCCCCAACATTTCTTAGGACTAAACGGTATACCCCGTCGGTACTCGGACTACCCCGACGCCTACACCAGATGAAATGTGGTCTCATCGATTGGCTCAACTATCTCACTTATTGCTGTGCTTGGGTTTGTTATTCTAATTTGAGAGGGCTTCTCAGCCAAGCGACCCGCTTTATTCTCGCTTTTTATGCCCACATCTATCGAGTGGCAGCATAATTTTCCCCCAGCTGACCACAGATTTGTTGAAATTCCTCTAATTACTAACATGGCAACCTGAACCGCTTTAAATTTTCAAGATGCAGCTTCTCCCTTAATAGAACAGCTAATCTTCTTCCACGACCACGCCATATTAGTTTTAATCTTGATTACCACCCTGGTGGGATTTATACTTTCTTCGTTGTTCTTTAACTCTCTAACTAACCGATTTCTCTTAGAACACCAAGCTATTGAGACTGCCTGAACTATCCTGCCCGCTTTAATTTTAATCTTTATCGCCCTGCCGTCTCTTCGACTTCTCTATTTGTTAGACGAAGTAAACAACCCTAGTCTTACTTTAAAAGTCGTAGGTCACCAGTGATACTGAAGATACGAGTACTCTGACTTTGCACAGGTAGAGTTTGATTCTTACATACTCCCAGAGGCTGAGATGGAGAGGACTAGCTTCCGACTCCTAGACGTAGATAATCGCACCGTTTTACCTATGAATACCCAAATTCGAGTGTTAATCACTGCTGCTGATGTTATTCACTCTTGAACTGTACCCTCTCTCGGGGTTAAAGTAGACGCTATCCCGGGGCGCCTAAACCAATTAAGGTTTCAGATAAATCGACCAGGTTTATTTTACGGCCAATGTTCAGAAATTTGTGGAGCAAACCACAGGTTTATGCCTATCGTAGTTGAGAGGGCTTCTATTGAGTCTTTCCTCAGCTGGATTTCTGAGCACGGGGAGGACTCTATGCAAAAACACGGATACCATCCCTATCATTTAGTAGATGTAAGACCCTGACCTCTCGCAGGCTCTGTGAGAGCTATGATACTAACTACCGGACTAGTTAAGTGGTTTCACCAGTTCAACCCCGATCTTCTGATTCTGGGCCTGGCCACCACCCTCTTAACCATAATTCAATGGTGGCGTGATGTTGCGCGAGAAGCCACCTACCAAGGCCAGCACACCGCCAAGGTCGTTAATGGCCTCCGCTGAGGGATAATTCTATTTATTACCTCTGAAGTTCTCTTTTTTTTTTCCTTTTTCTGGGCTTTTTTTCACAGGAGATTATCCCCAGCTGTAGAGCTGGGTACGTGTTGACCCCCGGCGGGGATCCAGTCTTTTAATCCCTTCCAGATCCCCCTACTAAACACGGCCATCCTCCTGGCCTCAGGGGCCACGGTTACCTGAACACACCATGCCTTGATCAGATCTAGGTTCTCCCAGGCCACGCAAAGGCTGGCTTTGACTGTATTCCTGGGAGTATATTTTTCAGCTCTTCAAGCCCTTGAATACTATGAGGCTCCTTTCACAATTGCTGACTCTGTCTATGGTGCCACTTTCTTTGTAGCCACGGGGTTCCATGGTCTCCATGTAATCATTGGCTCAGGATTTCTGCTCGTGACTCTGTACCGTCTCTACATATGCCATTTCACCTCCGGACACCACTTCGGGTTCGAGGCAGCCGCCTGGTACTGACATTTCGTAGACGTAGTCTGGCTTTTTCTTTACATCTCTATCTACTGGTGAGGGGGCGCAGTTTTAGTGAAGTTTTTTAGTTACTTGATCCTTTTAATTATAGTTTTGGTGGCGGTAGCTTTCTTTACTCTCTTGGAGCGTAAAATTTTAGGCTACATCCAAATCCGGAAAGGGCCAAATAAGGTGGGATTCATCGGGTTGTTGCAGCCTTTTGCTGATGCTGTAAAGCTGTTTACTAAAGAGCAAACTTTCCCCGTTCTAAGTAATTTTATACCCTACTATTTGTCTCCCATTTTCAGTTTATTTATCGCCCTAGTGGGCTGATCCGTTTTGCCGTACGAGACAGGTCTATTTAGGTTTGAGTTCAGGGTACTCTTTTTCCTGTGTTGTATAAGAGCTGGGGTCTACTCCACCCTGGGGGCTGGCTGGGCGTCTAATTCTAAGTACTCTTTATTGGGTTGTTTACGGGCTGTAGCTCAGACTATTTCTTACGAGGTGAGACTAGCTTTAATTCTGCTTAGGCTATTGCTCTTGATCGGGGGTCTAGATCTGGGTTTGTTTGCAAGGTACCAGCGGTATTCTTGGTTTCTGGTAGTGGCTGGGCCGATGGGCTTGTTGTGGTTCGTTTCATGTTTGGCAGAGAGAAACCGAACCCCGTTCGACTTTGCAGAGGGAGAATCAGAGTTAGTGTCGGGGTTTAACACAGAGTATAGGGGGGGGGGATTCGCTTTAATCTTCATGGCTGAGTATGCAAGTATTCTTTTCTTGAGGGCCTTGTTTAGAATTCTCTTTTTGGGAAGAGGACTGGAGTCTATCGGGTTTTATCTTAAGACGGTTTTTATCGGGTTCTCGTTTGTTTGGGTGCGAGGGACCCTTCCTCGTTATCGTTATGACAAGTTAATGTATTTGACCTGAAAAAGGTTTTTGCCAGTGTCCTTGAATTATTGTGTGTTTTTCGGTGGGGTTATAATTCTTACCTTTGTTAGAACAGGCATTCTCATACTGTCTCCTTCTCTCCTGTTATTTTCGACCACACTCGTGGCTGGGACCTTAATTGCCACTTCTTCCTCTTCCTGGTTTGTAGCTTGGTTAGGGCTAGAATTAAACTTACTTTCTTTTATCCCCTTGGTTAGCTCTAGCTATAACACGTTTTCTTCTGAAGCCGCCTTAAAGTACTTCTTAGTTCAAGCCCTAGGGTCCGCCACCCTCCTCGCCAGAGTAACGATGCTCTTAATATTCACAGATCCTCCTAAAATCTTGATTTTAGGGTCTTTAATCCTCAAAATGGGAGCGGCCCCTCTTCACTTCTGACTACCCCCAGTCATACAAGGGATGTCTTGACCGAATTGCTTTGTTTTAATGACCGTGCAAAAGATTGCTCCCATTGTTTTGATGTCTTATGTATTATGTCCTTATACTTCTCCCATCCTAGTCGGGGCCTCTGTATCTTCTGCTGTCATGGGCGGCCTAGGAGGCCTAAATCAGACCTTGCTGCGCAAACTTATAGCTTACTCTTCAATCAACCACTTGAGTTGAATGCTGGCCGCCCTCTCTTGTAGCTCTAGCCTTTGGGTTCATTATATTTTGACATACACAGTCATCTCTCTCTCCCTTGTAATTCTTTTCAACTATAACCAGGTCTTTCACATTAAGCATTTTGCCAGTTTTTCCTCATCTCAATTTAACAAAACTATAGTCTTCTTATCTCTTTTTTCGCTAGGGGGTCTACCCCCTTTTTTAGGGTTTTTACCTAAAATGACTGTTGTTAAGGACCTCGCTAGCCAAGGATTCTTACTATGAGCTTTTATTTTAATAATAAGTGCTCTTATCACCCTTTTTTATTATGTCCGGATCTCTCTCACTGCCTTAACACTTGCATCCCCTAAGACGGCTTCAGATCTTGCTCATGTGAGGCACAAGCCAGCCAGGGCTGCCCTAATCAACCTGATTCCCTTATTTTTCCCCCTAATAATGCTAGTTCCTTTCATTCTTATTATAGTAGCAATGGTTCTGTTTGTTTTCTTTTTATCTTTAGCGGTCATATTGATCTCTTCGTTGCTGGCTAAAAAGGCTATCCGTGACCGAGAAAAATGCTCTCCCTTTGAGTGTGGGTTTGACCCCAAAGGGTCCGCTCGCCTTCCTTTTTCTCTGCGCTTTTTTTTGATTGCTATTATCTTTTTAATCTTCGATGTAGAGATCACTCTCCTTTTACCTCTTGTTATTGTTTCCAAGCTCATTACCGCTCACACATGGGCCGCAACGGGAATCTTTTTCTTATTGATCCTTCTCATTGGACTCTACCATGAGTGAAACCAAGGGGCTCTTGAGTGATCTGTCATGTTAAAATTTGTCTTGATAATCTTAATAATAACTTTTTCTTTTAATAGGTGGTTATCTGTGCAGTTATCTCTGTTCCTGGCTAGGTCGATCTTCGGTTTACTATCTTTAAGTCATTTTGGAGTGTTCCAGTATGGGTATGGTCTGGGGCTTGACTGGGTGGGGTATGTCCTTATTTTTCTTAGAATGTGGATTATGGCCTTAGTCCTGGGCGCGAGGGAGAGAGTGAATAAGCTAGGGGCTCATAAAAGCCTGTTCTTGATTGTTAATCTAGGTCTGTTATTGTCGTTGGTTATAACGTTTTCCTGTTTAGATTACCTTTTGTTTTATATCTGCTTTGAAAGCTCATTGATTCCAACCATGATCTTAATCTTAGGTTGGGGGTACCAGCCTGAACGCTTGCAGGCGGGAGTTTATTTACTGTTCTACACCCTTTTCGCGTCTCTGCCGCTTTTAATTTCTTTTCTTAGCCTTTATAGGTCAGGGGGCTCCTTAGTTATGGAGTTGAGTATAGTACCTAACCTAAGCCGAAGCTTAGTTATAACATGGTACCTTTGTAGGGTGTTAGCGTTCATTGTAAAACTGCCTGTGTATTTAGTACACTTATGGTTGCCTAAAGCACATGTAGAAGCTCCAGTTGCGGGTTCTATAATTTTAGCGGGTGTACTACTTAAGCTGGGCGGTTACGGGCTAGTCCGGGTATGTCCCTTGTTCTCGGGTGTGTCTTTAGGGCTGAGTTGAGTTTGAGTGAGGTTGGGCTTAGTCGGGGGTGTTATGGTGAGTTTAGTTTGTATGCGGCAGGGAGATATAAAAGCTCTGATTGCTTACTCTTCAGTCGCGCACATGGGCATGGTCCTGTGTGGGCTGATAGTATACAGCTGGTGGGGGTTAGTTGGAGCAGTCGTCGTTATGGTGGGGCACGGTTTGTGTTCCTCAGGTTTGTTTTGTCTGGCTAATATAAGTTACGAGCGTTTAGGGAGACGAAGACTGTGGGTCAACAAGGGGCTCCTTAATTTTATACCTACTTTGGCCCTCTGGTGATTTGCCCTAAGGGCGGGCAACATGGCTGCGCCCCCTACTCTAAACCTCTTGGGGGAAGTTAACCTTATTGTTAGGATTATCTCTTGGAGGGGGGTTAGAGGGGTAATAGTGGCGCTGCTTTCTTTTTTAAGGGCAGCTTATACGCTTTACTTATTCTCTCTTACCCAGCACGGAAAATATTTCAGGAGTGTTTTCTCTTGTTGTTGCGGTGAAGTTCGTGAATATTTAGTGCTGATACTTCACTGGCTGCCCTTGAATGCTTTGATTTTAGTAGGGTACCTTCTAGTGCCCATGGCAATTTTAAATCTTTGGGTTTGTATCCCTCTAGTGAGGCTGTGTTGCGGGTTAGCCGCTTTTGTCGGAAAGCGAAAGCACCTCTTAAATGCTTTACTGAGGTTGGAGTTTATTATGGTGAGTATCTTCTGGCTCATGTTAATAAGGGTCGGTTTTATGGGAGGAGATTCTTATTTTATAATATTTTTTTTGACACTGGCAGCCTGTGAGGGGGCTTTAGGATTAGCACTGCTAGTGGCTATCGTCCGAAGTCACGGAAACGATAACTTTAGCGGATTTAATATTTTAGGATGTATAGCTGTAAGAAGTATGGCGTTTCTGTTAGTGGTAGCTTGTTGTGGTCTTTTAGGGTCTCTGAGGCTTTTGAAGGAAGGCGGGTGTTACTTTCTAGAGTGGGAATTGACAAGAGTCAACGGTGTCAGCGTAGAGATGGCGCTGCTCTTCGATTGGATGTCACTTCTCTTTCTCTCGTTTGTCTGTTTTATCTCTTCTATGGTTCTGTATTACAGGGGTAGGTATATGGGGGGAGACAGAAATATAGCTCGATTCATATATATCGTGTTGGGATTCGTTGCTTCAATGCTTTTTCTGATTTTAAGGCCTAATCTAATCAGAATTTTACTTGGTTGGGATGGGCTAGGTTTGGTCTCCTACGCACTGGTAATTTATTATCAAAATGAAAAGTCAGCATCTGCCGGAATATTGACAGCTTTGTCGAACCGGGTCGGGGATGTGGCAATTTTATTGAGAATCGCCTTCATGGCGGATTTAGGGGGTTGGAACTTTATTTTCTATGTGGGGGGAGATTCTCTGGGGGGTAGACTCGCCGTCTGGTTAATCGGGCTTGCTGCCATAACTAAAAGAGCTCAAATTCCGTTTTCTGCATGACTGCCAGCTGCAATGGCAGCCCCTACTCCTGTTTCAGCTCTTGTTCATTCATCCACGTTAGTTACAGCTGGCGTTTATCTACTGATCCGGTTTAGTCCTAGGTTAGCGGGTAGAAGGCTGAGGGGGGTGTTGATATTAATTGGGTGTACAACCATATTTATAGCCGGCCTCGGCGCTAATTTTGAAACGGATTTAAAGAAAATTATTGCGTTGTCTACTTTAAGGCAGCTAGGCGTAATAGTGGGGATTCTTAGTTTCGGTGGGGCCATGTTAGCGTTTTTTCACCTTTTGACTCACGCTCTGTTTAAAGCTCTTCTTTTTATGTGTGCGGGCTCGATCATTCATGGAGTGAGGGACTCCCAAGACATCCGGACTATAGGGAACCTTGTTCGATTTATACCTATAAGGGTTATGTGCGTTAATCTGGCTAACCTTTCTTTATGCGGAATCCCTTTTCTCTCCGGGTTTTATTCTAAGGATTTAATCCTGGAGGTAGCTTTCATAGGTCCTTTAAATATAATTTGTCTTATCATGTTCGGCGTTGCTACTGGGTTGACAGTGAGCTACAGTTTTCGTTTAGTGTACTACAGTTTAAGTGGCCCCTGGAACCTTAGTTGTGCTTCATCTGTGAGAGACGAAGATGTTGTGATGACTCGCCCCATAGGAGCACTTAGGGTTGGTGCAGTACTGGGCGGTGCCGCTCTCTCTTGAGTTCTTTTTCCTGCTTGTCTAATGATTTGTTTACCTCCTCTCTTTAAGATACTAGCTTTACTAGTTACTCTGATCGGTGGAGCCGTGGGGTACACTTTAAATATAATCTCGGTAGAGTGCAAGTTGAAGTCTCTGGGGTTTTACAAAGCTAGGTTCTTTTCTGGGTCCATGTGGTTTATGCCTTTTTTATCTACTGTCGGGGTCTCTATAGGTGGTTTAAAAGTTGGAAGAGTTTATCATCAATTGAGAGATAGTGGGTGGTCCGAGTACTACGGGGGTCAGGGGACTTACTTTATGCTAAGACATACAAGAAAAATTCTTCAAAGTATTCAGGAAAACAGGATTAAAATCTATTTGTTGGTGATGTTGCTTTGAGTGGTAGGGTTACTCTTGGTCTTTATCTCTCTACTTATTTTGTTATCAATAATTATAATCTCAGTAAGCCTTTCCTTTGCCTCTATGACCCACCCCTTAGCCATAGGCTTAACCCTGATCACCCAAACTATCTTAATTTGTGTCACTTCCGGACTTCTTTCCAGCCTAAGCTGATTTTCTTACATTCTGTTTTTAATTTTCTTAGGGGCTACTTTAGTTTTATTTATCTATGTAGCTTCACTAGCCTCTAACGAAATCTTCAAATTAACCCCAGTTACAACTCTGATCCTATTAACCCCATTCACAGCCCTCCCTCTTATTTTTTTAGTAGACGCCCTGTTAATTCCTAACAAAGAGGTCTTAGAAGCTTCTTCCCTTGTTTTCCCCCAGGAGCTAGCGAGTGTTCAACTCAAACTCAATAGAATATACGGCCCCACTTCTGCACCCCTGACTGCAGTCATTGTCCTTTACCTTCTCTTAACTTTGGTAGTTGTCGTCAAACTGAGTTCGACCTACTTTGGCCCCCTTCGTATGTTC
	P. annandalei	ATGATAGCAAACCTGTTCTCCAGATTCGACCCACTATCAAGATTTGCTAACCTATCTCTAAACTGAGCTTCAACAATATTAGCTCTTCTTTTCATACCCTATTTATTTTGAGCGATACCCTCACGAGCCTCTCTTGCATGATCCTCTCTAATAATAATTCTACACAAAGAATTAAAAATTCTTCTAGGTCCAACTAATCCCGGGGGAACTCTTATTTTTGTATCTCTATTTAGACTCATTATATTCAACAACTTCTTAGGTTTAATTCCCTATGTCTTTACAAGAACCAGACACCTAGTGATAACACTTTCTTTAGCACTACCACTCTGGCTAACTTCAATAATTTTCGGATGACTTACCCGAACTAAACATATATTTGCCCACCTGATTCCCGCAGGGACCCCAGGACCCCTTACACCCCTAATAGTCCTAATTGAAACAGTAAGAAATATTATCCGCCCGGGTACTTTAGCTGTACGACTTGCTGCCAACATAATTGCAGGCCACCTCTTACTTACTCTCCTGAGTAACACCGGAGCCACCTTACCTAAAAGACTTCTTCCTATTCTTCTGTTCTCCCAACTCCTTCTTTTAATTTTAGAATCAGCTGTTGCTATCATCCAATCATATGTGTTTGCAGCCCTAAGAACACTTTACACTAGAGAAGTAAACATCCCTCAAATAGCCCCCCTATTGTGACTCAACCTTTATATATTTTTTACAGCCGTTTTTGCTGTAATTATTATCTTAAATTTTTTTATAAAACCCCCAATTAAAATTAGAATTACCCCTCTAAGAAAAATGACTACTCCTAAGACCTGAAAATGAATGGCAGCCCCCATTCGAAAATCACACCCCTTATTTAACATTGCCAATGGAGCTCTGGTAGACCTCCCAACCCCGGCAAACATCTCTAGACTTTGAAATTTTGGCTCCCTCCTAGGACTCTGTCTAGTTGTACAAATCGCAACAGGTCTCTTTCTAGCTATGCACTACACAACAGACGTATCACTAGCCTTCTCAAGAGTAGCTCACATCTGTCGGGACGTCAACTACGGCTGACTTCTACGAACAATTCACGCCAATGGAGCTTCCTTCTTTTTTATCTGTCTTTATAGACATATTGGGCGAGGAATTTATTATGGCTCTTTCCTATACATACATACCTGATCAGTAGGAGTCATTATTCTATTCCTAGTTATAGCGACCGCTTTCCTCGGGTATGTCCTCCCCTGAGGACAAATATCCTTCTGAGGAGCAACAGTTATTACCAATTTAATGTCTGCCATCCCCCTAATTGGGACAGACCTTGTTCAATGACTTTGAGGAGGATTTGCTGTAGGCAATGCCACCCTAACCCGGTTTTTTACTTTTCACTTTCTCTTCCCCTTTATTGTAGCAGCAGCTACAATAGTTCACATCCTCTTCCTACACCAAACGGGCTCTAACAACCCACTTGGAATTTCTAGTCAACTAGAGAAAGTGCCTTTTCACCCTTACTTTTCATTTAAAGATATTGTAGGATTCGTAATCATACTTATAGCTCTAACCATTCTCACCCTTTTAGACCCATACTTGCTAGGAGACCCAGACAATTTTATTCCCGCCAACCCCTTAGTTACACCGGCCCATATTCAACCTGAATGATATTTCCTCTTTKCCTATGCGATCCTTCGATCAATCCCAAATAAACTTGGAGGAGTTATCGCCCTAGTTATATCAATTGCCATCTTGTTTATTTTACCCTTCACCCACAAAGCTAAATTCCGAAGACTCTCATTCTACCCTCTTAACCAACTTTTATTCTGGACAATAGTAACAATCGTTATCTTATTAACCTGAATTGGTGCTCGCCCGGTAGAAGACCCATATATTTTAACAGGGCAAATCTTAACAGGAGCTTATTTTGCCTACTACCTCCTTAACCCTATCACTCTTCACATATGGGATAAACTAATAGACACGCAACGATGACTTTTCTCCACAAATCATAAAGACATCGGCACACTATACTTTGTATTTGGAGCTTGAGCAGGGATAGTAGGAACCTCTTTAAGACTTTTAATTCGAGCTGAACTAGGACAACCAGGAACTTTGATCGGAAATGACCAAATCTACAACGTAATCGTTACAGCTCACGCCTTCGTCATAATTTTTTTTATAGTTATACCTATTATGATTGGAGGGTTTGGAAACTGACTAGTTCCCCTAATACTTGGAGCCCCAGACATAGCATTTCCGCGAATAAACAACATAAGATTCTGACTTCTTCCACCCTCACTTACCCTTCTTTTATCCAGAGGAATAGTAGAAAGAGGAGTGGGGACTGGGTGAACTGTTTACCCTCCCCTTGCAAGAGGTCTTGGGCACGCAGGAGCTTCTGTAGACCTAGGTATTTTCTCTCTACATTTAGCAGGAGTTTCTTCTATTTTAGGAGCAGTAAACTTCATCACTACTGTAATTAATATACGAGCTCCCGGCTTAACTATAGACCGAACTCCACTCTTCGTATGAGCAGTCTTTTTAACAGCTATTCTATTACTATTATCGCTCCCCGTATTAGCAGGAGCTATTACTATACTCCTAACAGATCGAAACTTGAATACTTCCTTTTTTGATCCCGCCGGAGGAGGAGATCCAATCCTTTACCAACACCTTTTTTGATTCTTTGGCCACCCAGAAGTATACATTTTAATTCTTCCGGCCTTTGGTATAATTTCTCACATTGTAAGACAAGAAGCCGGCAAAAAAGAATCCTTTGGCACTCTAGGTATAATTTACGCTATAATAGCAATTGGAGTTTTGGGCTTCGTAGTGTGAGCACATCATATATTTACAGTTGGAATAGACGTTGACACCCGAGCCTATTTTACTTCTGCAACTATAATTATTGCAGTCCCCACAGGAATTAAAATTTTCAGATGACTTGCCACCCTTCATGGCACTCAATTTACCTATAGCCCATCACTCCTCTGAGCCTTAGGATTCATCTTCCTATTCACCATAGGAGGGTTAACAGGGGTAGTGTTAGCAAACTCGTCTATTGATATTATCTTACACGACACTTATTATGTAGTAGCACACTTCCATTATGTTCTCTCCATAGGAGCAGTATTTGGTATTTTTGCAGGAATCGCCCACTGATTCCCCGTCTTTACAGGCCTATCACTAAAACCTTCTTGGTTAAAAATCCACTTTACTACAATGTTTATTGGAGTCAACTTAACTTTTTTCCCACAACATTTCTTGGGACTTAATGGAATGCCACGACGGTACTCAGACTATCCAGATGCCTACACTACATGAAATGTAATTTCATCCATCGGATCCACGATCTCTCTTATTGCCGTCCTTGGATTTGTAATTGTAATTTGAGAAGGCTTCTCAGCCAAACGCCCGGTACTCTTTTCTTTATTTATACCCACTTCTATTGAATGACAGCATAACTACCCCCCTGCCGACCATAGATTCTCTGAAATCCCCCTAATTTCTAACATGGCAACCTGAACCGCTCTAAACTTTCAAGACGCAGCTTCACCTCTAATAGAACAACTAATTTTTTTTCACGATCACGCAATGCTAGTATTAATCCTGATTACTACCTTAGTAGGATTTATACTTTCTTCTCTATTTTTCAATTCCCTCACTAATCGATTCTTACTTGAACACCAAGCCATTGAAACCGCTTGAACTATCTTACCAGCAATCATTTTAATCTTTATTGCCCTTCCGTCCCTCCGGCTACTCTACCTTCTTGACGAAGTAAACAACCCAAGAGTTACTTTAAAAGTTATTGGCCACCAATGATATTGAAGATATGAATACTCAGATTTCTCCCAAGTAGAATTCGACTCTTATATAATCCCAGAAGCAAAGATAGAAAAAGCCTACTTCCGACTCCTTGACGTAGATAACCGAACTATCTTACCCATAAACACCCAGATCCGAGTATTAATTACTGCTGCCGATGTTATCCACTCTTGAACAGTTCCTGCTTTAGGGGTGAAAGTAGATGCAATCCCCGGACGATTAAACCAACTAAGATTTCAAATTAATCGGCCCGGATTATTTTATGGTCAATGCTCAGAAATCTGTGGTGCCAACCACAGATTTATACCAATTGTAGTTGAAAGGACATCTGTCGAATCTTTCCTTAATTGAATTTGAAGACACAGAGAAGACTCCATGCAAAAACACGGATACCACGCTTATCACTTAGTCGATGTCAGCCCCTGACCCCTTACAGGATCTCTAAGAGCTATAATATTAACAACAGGACTAGTAAAATGGTTTCACCAATTCAACCCAGACCTACTAGTTTTAGGCTTAATCACCACCCTATTAACTATAATTCAATGATGACGAGATATTACTCGCGAAGCCACTTACCAAGGACAGCACACTGCTAAAGTCGTCAATGGACTTCGATGAGGAATAATCTTATTTATTACATCAGAGGTATTATTCTTTTTCAGATTTTTTTGGGCCTTTTTCCATAGAAGACTCTCCCCCACTATCGAACTAGGCACATGCTGACCCCCGGCAGGAATTCAAGCCTTTAACCCCTTCCAGATTCCCCTTTTAAACACAGCTATTTTACTGGCCTCAGGGGCTACAGTAACTTGAGCCCATCACGCACTACTCGCCTCTAACTTCACCCAAGCTATTCAAAGTCTTGCTCTTACAGTATTTCTAGGAATATACTTCACAGCCCTCCAAGCTCTTGAATATTATGAAGCTCCCTTCACTATCGCAGACTCAGTTTATGGGTCGACCTTTTTTGTAGCAACAGGCTTCCACGGTCTACATGTAATTATTGGATCTGGCTTCCTTCTAGTTAACCTATACCGACTATATATATGCCATTTTTCTGCTCAACACCACTTCGGATTTGAAGCTGCTGCCTGGTATTGACACTTCGTAGATGTAGTCTGACTCTTCCTTTACATCTCAATCTACTGATGAGGTGGAATGGTTTTAATTAAGTTTGTTAGTTATTTAATTCTTTTAATTATGGTTTTAGTGGCAGTTGCTTTTTTTACATTGTTGGAGCGAAAGGTTTTAGGTTATATTCAAATCCGTAAGGGCCCTAACAAAGTGGGGTATGTGGGGTTGTTGCAGCCTTTTGCTGACGCAGTTAAGTTGTTTACTAAAGAGCAAACTTTCCCTACCTTGAGTAATTTTGTTCCTTATTATTTGTCTCCTGTTTTTAGTTTGTTTGTTTCGTTAGTTATTTGGTTGGTTATGCCTTATGAGACGGGTCTTTTCAGGTTCGAGTTTGGGGTGTTGTTTTTTTTGTGCTGCATAAGGGCGGGGGTTTATTCTACCATAGGAGCTGGTTGGGCTTCAAATTCAAAGTATTCTTTGTTGGGTTGTTTACGGGCAGTGGCACAGACTATTTCTTATGAAGTGAGGTTGGCTTTGATTTTGTTGAGTTTATTATTTTTGGTTGGTGGCTTAGATTTAGGGTTATTTGAGAGTTACCAGCGGTATTCTTGGTTTATGTTGGTTGCCGCGCCGTTGGGTTTGCTTTGATTTGTCTCCTGTTTGGCGGAGAGTAACCGAACTCCTTTTGATTTTGCAGAGGGGGAGTCAGAACTGGTTTCTGGGTTTAATACAGAATATAGGGGAGGTGGATTTGCTTTGATTTTTATGGCTGAGTATGCTAGGATTCTTTTTTTAAGGACTTTATTTAGGATCTTGTTTTTAGGGAGAAGCCTGGTTTCTATTGGGTTTTATTTAAAAGTGGTTTTTATTGGGTTTGCTTTTATTTGGGTTCGTGGGTCTCTCCCTCGCTACCGTTACGATAAGTTGATACACTTAACTTGAAAAAGATTTTTGCCTGTTTCTTTAAATTATTGTGTATTTTTTAGGGGGGTAATGATTTTATTTTATGTTATGATAATAATTCTTCTACTTTCTCCCTCGACTCTTATATTTTCATCAACACTAATAGCAGGAACTTTAATTTCAATCTCATCTTCCTCCTGGCTCATAGCCTGGCTAGGGCTAGAGTTAAACCTCCTCTCATTCATTCCTCTTATCACCTTAAAACATAATACTTTTTCCTCAGAGGCCGCCTTAAAATACTTCTTAATTCAAGCCTTAGGTTCTGCCACCTTTCTTGCAAGTGTGACAATACTTCTTGTATTTACCTATACACCAAAGGTTCTAATCTTCTGTTCCTTGATCCTTAAGATAGGAGCCGCTCCCCTCCACTTCTGACTACCGACAATTATACAAGGAATATCATGGCCAAATTGCATTATCTTAATAACAATCCAAAAAATTGCTCCCCTAGTTCTGACTTCTTACCTCTTATGTCCCCAAATTAGAGCCCTTTTAACAAGTGCCTCTATTTTTTCAGCTATGATAGGAGGCCTAGGAGGTCTAAATCAAACACTCTTACGTAAACTAATAGCATTTTCTTCAATCAACCACATAGCTTGAATACTAGCCGCTATTTCAGCTAGAACTAGGCTCTGAACTCATTATATTTTGACTTATAGTGTTATTTCCGCATCTTTAGTTGCTCTTTTTAACCGCAACCAAACTTTTCACATTAAACACTTAACTAACTTTTCTGCACCCCAACTTAGCAAAATTACAACTTTCCTATCCTTATTTTCTCTAGGAGGACTGCCTCCATTTTTAGGGTTTCTACCCAAAATAATGGTAATTAAACACCTGGTCAACCAAGGCCTGCTTTCTTGAGCTTTTATTTTAACGATAAGAGCTCTTATTACTCTATTCTACTATATCCGAGTTGCTCTCACCTCAATAACGCTAATAACCCCTAAGACCAGGCAAGATATAAATTTTACTAACCACAGGTCCGCGAAGATCACACTTATTAACCTCCTACCTATCTTTTTCCCACTAATAATACTTATCCCTCTTATTCTTATTATATTAACCATAATTCTCTTTACTTTTATTTTAAGAAGAATTGTCATATTCATCTCTACTCTCTTAGCAAAAAAAACAATCACAGACCGAGAAAAATGTTCTCCCTTCGAATGCGGGTTTGACCCCAAAGGATCCGCACGTCTGCCCTTTTCCCTTCGATTTTTCTTAATTGCCATTATTTTCCTAATCTTTGACGTAGAAATCACTCTTCTTTTACCACTAGTAAGAGTCATTAAACTAACCTTTATTAAAACATGAGTAATCACAGGAACTTTTTTTCTTTTAATTTTACTTGTAGGACTCTACCACGAATGAAACCAAGGAGCTCTTGATTGGTCCCAAGTGTTAAAATTTATCTTGATGACTTTGCTGATAACTTTGTCTTTTAATAGGTGGCTGTCTGTCCAGCTTTCCCTTTTTTTAGCTAGCCTGCTATTTGGTTTATTTTCTTTAAGACATTTCAGGTTTTTTCAATTTGGGTTTGGTTTGGGTCTTGATTGGGTCGCTTATATTTTAATTTTACTTAGTTTTTGAATTATGGCTTTAGTCTTAGGGGCTAGAGAGGGTGTAAAGCGAGGGGGCGCTCATGGGGGTCTTTTTTTAGTTGTTAATTTATTTTTATTATTGACTTTAATTTTGACTTTTTCATGTTTGGATTATCTTCTTTTTTATATTTGTTTTGAGAGTTCTTTGATTCCTACTATGATTTTAATTTTAGGTTGGGGGTATCAGCCTGAGCGGTTGCAAGCTGGTGTTTATATGTTATTTTATACTTTGTTTGCCTCTTTGCCTTTATTGATTTCTTTTCTTAGCTTATACAGGTATAGGGGTTCTTTAGTTATGCATTTGGGTAGAATTCCTGCCTTGGGCTTTAGTTTGGTTGTGGCTTGGTATATTTGCAGGGTGGTGGCTTTTGTTGTAAAGTTACCTATGTACTTAGTACATTTATGGCTGCCTAAGGCGCATGTGGAAGCTCCTGTAGCGGGATCTATAATTTTAGCTGGGGTTTTACTTAAGTTAGGGGGCTATGGTTTAGTCCGGGTGTGTCCTCTTTTTTCTAAGGTATCTATGGGTTTGAGTTGGGTTTGAGTTAGATTTGGTCTTGTTGGGGGATTCTTTGTTAGTTTAATTTGTCTACGTCAAGGAGATATGAAATCATTGATTGCTTATTCTTCTGTGGCACACATGGCTTTAGTTTTGTGTGGTCTTATGCTTTATAGTTGGTGAGGTTTGAGTGGAGCGGTGGCAGTGATAGTGGGTCATGGTTTATGTTCTTCAGGTTTATTTTGTTTGGCGAATATGAGGTATGAGCGTCTTGGAAGACGAAGTTTACTGGTAAGAAAGGGTCTTCTTAATTTTATACCCACTTTAGCTCTTTGGTGATTTGCTTTAAGGGTCGGCAATATGGCGGCTCCTCCGACATTAAATTTGTTGGGGGAAGTGAGTTTGATTATTGGTGTAATTTCTTGATCTGGTTTAAGGGGCTTAGGAGTGGCTTTACTTTCCTTTTTTAGGGCAGCATACACGCTTTACCTTTTTTCTTTAAGGCAGCATGGGAAATATTTTAGATCTGTTTTTTCTTGTTGTTCTGGGGAGGTTCGAGAATATCTAGTATTGATGCTTCATTGGCTGCCTTTAAATGTTTTAATTTTAGTGGGCTACATATTAGTAGTAATGGCAATTTTAAGATTTTGATTTTGTATTCCTTTGGTGAGATTGTGCTGCGGGGCTTTAGCTTTCGCCGGAAAGCGTAAACATCTTTTGAACATTCTACTAAGTTTGGAGTTTATTATAGTAAGAATTTTTTGATTTATGTTAAGAGTGGTGGGGTTCTTAGGGGGCGACTCTTATTTTTTAATATTTTTTTTAACTTTAGCGGCTTGCGAGGGGGCGCTAGGTTTGGCTTTATTGGTTTCTATTGTTCGTAGTCATGGCAATGACAACTTTAATAGGTTTAGTATTTTAGGGTGTATATCTGTTAGGAGTATAGTTGGTTTGTTTAGAATAGCGTGTTTAGGGTTTTGATCGTCATTGAGGTTTTTAAAAGAAGGTTGCTGTTATTTTATAGAGTGGGAATTATTTAGGGTTAACAGGGTCGGCGTAGAAATGTCTTTGATTTTTGATTGGATGTCCCTAATGTTTTTGTCTTTTGTTTGTTTAATTTCTTCTATGGTTTTATATTATAGGGGCGGTTATATGAGGGGGGATATAAATATTAGTCGGTTTTTATATATTGTACTTGGGTTTGTAGCTTCAATGTTATTTTTAATTTTAAGGCCTAATTTAATTAGGATTTTATTGGGGTGAGATGGATTAGGTTTAGTATCTTATGCTTTAGTTATTTATTATCAAAATGAAAAATCTGCAGCAGCAGGCATGCTGACAGCTTTATCTAATCGCGTGGGGGATGTAGCTATTTTGTTGAGTATTGGTTTAATAATAGATTTAGGTGGTTGAAATTTCTTTTTTTATGTTGGTGCAGAGGCCTTAAACGGGAATTTAGCTCTTTGGTTAGTTGTTATCGCCGCGATAACGAAAAGAGCTCAGATTCCTTTTTCTGCCTGGTTGCCTGCTGCTATGGCAGCCCCGACTCCTGTTTCTGCCCTGGTTCATTCATCTACTTTAGTGACAGCTGGTGTTTATTTATTAATTCGGTTCAGACCTAGGTTGGCGGGGACTTTAATTTCTGACATTTTATTGTTGGTTGGTTGTATAACAATGTTTATGGCTGGGCTGGGGGCTAATTTTGAGACAGATTTGAAGAAAATTATTGCCCTGTCTACTTTAAGGCAGCTGGGGGTGATGGTTAGGATTCTAAGGTTCGGGGGGGTAAGATTGGCCTTTTTCCATTTATTAACTCATGCTTTGTTTAAGGCTCTTTTGTTTATGTGCGCTGGGTCAATTATTCATAATGTTTCAGGAAGGCAGGATATCCGAACTATGGGTAGTTTAGTTAGGCGTCTTCCTTTGAGAGTGATGTGTATTAATTTAGCTAACTTATCTTTGTGTGGTATTCCATTTCTAGCTGGATTTTATTCTAAAGATCTAATTTTAGAGGTTGCCTTTATAGGGCCGTTGAATGTTATTAGTTTGTTGTTGTATGGGTTGGCGACAGGTCTAACCGTTAGTTACAGATTTCGTCTTGTTTACTATAGTTTAAGGGGTCCTTGAAATTTAAGTTGTTTTTCTTCTGTGAGGGATGAAGATACTTTAATGACTGGCCCAATGGGGGTTCTTAGCTTGGGGGCTGTTGTAAGTGGGGCCGCTCTTTCTTGGTTGGTTTTTCCTGCTTGTTTTATGATTTGTTTGACTCCTTTTTTTAAGTTGTTAGCTTTGCTTGTAACTGTGATCGGGGGCTCAGTTGGCTATATATTAAATATAGCTTCTGAGAGTTGTAATTTAAAATCTATGAGGACCTATGGGGTAACTGTGTTTTCTGGTTCTATATGGTTTTTACCTTTTTTATCTACTCTAGGAGTAGCCCCCAGGGGTCTAATCTTAGGTGCTTTATACCACCAGATTAGGGATAGGGGGTGGTCTGAGTATTGTGGGGGACAAGGAGCTTATTCTAGGCTTAGTGGGGCGAGAAAAATTCTTCAAGTTATTCAGGAAAATAGAATTAAAATTTATTTATTAATGATATTAGTGTGGATAGGGGGGTTACTTTTATTT---ATCTCCCTACTAATTTTTTTTGCTCTAAGACTTACATCAGTGGCCTTTTGTTTCACCTTCATAGCCCATCCCCTTGCAATAGGTCTCACCCTGATTGCCCAAACCATCCTAATCTGTAATATTGCAAGCCTTATCTTAAGCGTAGGCTGATTCTCCTACATCTTATTCTTAATTTTTTTGGGAGCCACTTTAGTCTTATTCATCTACGTAGCCTCATTAGCCTCCAATGAAATTTTTAAAATCACCCCTATAATAATAGGAATCTTACTAACACCCCTTATAACAATTCCACTCTTTCTACTTCCTGAAACGTTACTCTTACCTAATAAAGAAACCCTAGAAACCTCTTTCCTATCTTTTCCCCAAGAAATAATGAGAATTCAACTAAAGTTAAACAGCATATATAACCCCACTTCAGCCAACTTAACTGCTATTATCATTCTGTATCTACTCCTAACCCTAGTGGTAGTTGTTAAATTAAGATCAAAATTTTCTGGTCCCCTCCGTCTTTCC
	P. modestus	ATGATAACAAACCTATTCTCCAGTTTCGACCCCCTTTCCAGGCTAGCTAATTTACCCTTAAACTGAGCTTCTACTTTATTAGCTCTCTTATTTATACCCTACTTATACTGAGCCATACCTTCACGAGCTTCGCTTGCGTGATCTTCTCTTATATTAACACTACATAAGGAGTTAAAAATCCTCCTAGGCCCCACTAACCCCGGTGGCACCCTCGTATTCGTCTCATTATTTAGGTTAATTATATTCAATAATTTTTTAGGTTTAATCCCTTACATCTTCACAAGAACTAGGCACCTAGTAATAACTCTTTCTCTTGCTTTACCTCTCTGGTTAACCTCCATAATTTTTGGGTGATTAAATCACACAAAACATATATTTGCACACCTAGTTCCCTCAGGAACTCCAATACCTCTTACTCCCCTGATAGTTCTAATCGAAACCGTAAGAAATATTATTCGCCCAGGAACTTTAGCAGTTCGACTTGCTGCTAACATAATTGCAGGACACCTCTTACTAACCCTTTTAGGAAATACAGGCCCCTCTTGATCTAAGACACTTCTACCCATTCTATTATTCTCCCAACTTCTACTATTAATTTTAGAATCAGCTGTTGCTATTATTCAATCTTATGTCTTCGCGGCTCTAACAACCCTTTACACCAGAGAAGTAAACATCCCACAAATAGCTCCACTATTATGACTTAATCTATATGTATTCTTTACAGCTATCTTCGCCCTAGTCATTATTTTAAATTTCTTTACTAAACTACCAATTAAAATCAAAGTTTCCACAATAAAAACTAATCAAACCTCACAACCCTGAAAATGAATGGCAGCCCCAATACGAAAATCCCACCCATTATTTAGTATCGCCAACGGAGCTTTAGTTGATCTACCCACCCCGGCAAATATCTCCACACTTTGAAATTTCGGATCCCTATTAGGTCTTTGTTTAGTAGTACAAATCGCTACTGGTCTTTTTTTAGCCATACATTATACAGCTGATATTACACTTGCTTTCTCAAGAGTAGCACACATTTGCCGAGATGTCAACTATGGCTGACTACTTCGAACAATTCATGCTAACGGAGCTTCTTTTTTCTTTATTTGCTTATATAGACACATTGGCCGAGGTATTTACTATGGCTCTTTCTTATATATACATACTTGGTCAGTAGGAGTTATCATTTTATTTTTAGTGATGGCCACTGCCTTCCTAGGTTACGTCCTACCTTGAGGACAAATGTCTTTCTGAGGAGCAACTGTTATTACCAATCTTATGTCAGCTATTCCCTTTTTAGGAACTGATCTTGTTCAATGAATTTGAGGAGGATTCGCAGTTCATAACGCCACTCTTACCCGGTTTTTTACTTTCCACTTTTTATTTCCTTTTATTGTAGCAGCAGCCACGATAGTCCACATTCTCTTTCTTCATCAAACCGGCTCTAATAACCCCCTGGGAATTTCTAGTCAACTAGAGAAAGTTCCTTTCCACCCATACTTTTCATTTAAAGACATCGTTGGATTTATAGTTATATTAATAGCGCTAATTCTTCTCACCCTTTTAGAACCCTACTTACTAGGAGACCCAGATAATTTTATCCCGGCTAACCCCCTTGTAACACCAGCACACATTCAACCTGAATGATATTTTTTATTTGCTTACGCAATTCTTCGATCAATTCCTAATAAACTTGGAGGAGTAATTGCTCTTGTAATATCAGTTGCTATTTTATTTGTACTACCCTTTACCCACAAAGCAAAATTCCGAAGATTATCCTTCTACCCACTCAATCAATTCATATTCTGAACCATAGTAACCATTGTAGTTCTCTTAACATGAATCGGAGCACGACCAGTAGAAGACCCTTATATCCTTACAGGACAAATTCTTACAGGAGCGTACTTTTTATTTTATCTTATCAACCCCCTCACACTACTTATTTGAGATAAACTAATAGACacgcaacgatgacttttttccacaaatcataaagacattggcacactatattttatttttggtgcttgagcaggaatagtaggaacttctttaagaattttaattcgagctgaattaggtcaaccaggaactcttattggaaatgatcaaatctacaacgtaattgtcacagcccatgcttttgttataattttcttcatagttataccaatcataatcgggggatttggaaattgacttgtccctctaatgctaggtgccccagatatagccttcccacgaataaataacatgagattttgacttcttcccccttcgttaactctattactatccagaggaatagtagaaagaggtgtaggaacaggatgaacagtttatccccctttagctagaggtcttggtcacccaggagcttcagtagatttaggtattttttctcttcatttagcaggagtctcttctattttaggagcagtaaattttattactactgtgattaatatacgagcaccggggataactatagaccggactcctcttttcgtatgagccgtatttctaacggcaattcttttactactatctcttcccgtcttagcgggagctattacaatactcttaacagatcgaaacttaaacacctctttctttgatcccgctggaggtggagacccaatcctttatcaacatttattttgattttttggacacccagaagtttatatcttaattctacccgctttcgggatgatttcacatattgtgagacaagaagcaggtaaaaaagaatcttttggcaccttaggaataatctatgctatgatagcaattggagtgctaggtttcgtagtttgagctcaccacatgtttacggttggaatagatgtagatacccgagcttattttacttctgccactataatcattgccgttcccacgggaattaaaatcttcagatgaatagcaacacttcacggcactcaatttacttataggccctcccttatttgagctttagggttcatttttttatttacaataggaggtttaacaggggtagttttagctaactcctctattgacattattctccatgacacttattatgtagtagctcactttcattatgtactttcaataggagctgtatttggaatttttgcaggaattgcccactgattcccacttttcacaggtctttctcttcaccccacattattaaaagctcactttacaacaatattcattggagttaacttaactttctttcctcaacatttcttaggactaaacggaataccacgacggtattcagattatcctgatgctttcaccacttgaaatgtggtatcctcgataggatccactgtttcactaatcgctgtaattggatttgtaattgtaatttgagaagctttctcagtaaaacgtccagttttgttttcactatttatacctacttctattgagtggcagcacaattatcctccagccgatcatagattc------------------------atggcaacctgaaccgcactaaactttcaagacgccgcttcacctttaatagaacagctaatttacttccacgatcacgcaatattagtcttaatcttaattactactttagtaagttttataatctcttctttatttttcaactcactaacaaatcgatttcttctagaacatcaaaccattgaaacagtgtgaacaatccttccagcagttattctaatctttattgctcttccctcactacgacttctttatttacttgatgaagtaaataaccctaacgtcacattaaaagtcattgggcatcagtgatattgaagatatgaatattcagactttcctcaagtagaatttgactcctacataatcccagaggcagaagcagataattctaatttccgattactagatgtagacaatcggacaattttacctataaatactcaaatccgagttctaatcactgcagcagatgtaatccactcttgaacagttccctctttaggggttaaagtagatgctattccaggacgcctaaaccaactaagatttcaaatcaaccggccaggactattttatggccaatgttctgaaatctgtggggctaaccatagatttatacctattgtagtagaaagaatttcagttaaatctttcttaaactgaatttatgaacacaaagaagaatccatgcaaaaacacgggttccatgcatatcatctagtagacgttagcccctgaccgctcacaggatcgatcagagctataatattaacaacaggattagtaaaatgattccatcaatttaaccctgaccttttagttctaggtttaatcaccaccttattaaccataattcaatgatgacgagatatcacacgagaagcaacttaccaaggacagcacactgctaaagtagtaaatgggcttcggtgaggaataatactatttattacatcagaagtcttattttttttcagttttttctgagctttctttcatagtagtctatctcctactattgaactaggaacttgctgacccccagctggaatccagtcttttaatccatttcaaattcctcttctaaatacagctattcttttagcttcaggagcaactgtaacatgggctcaccatgcactaattagatcaaacttttcacaagctattcaaaggctagctttaacagtctccctaggactttactttacagctcttcaaacattagagtattacgaagcccccttcaccattgcagactcaatttatggggctacctttttcgtagctactggattccacggccttcacgttattattggatctggctttttaatagtaaccttatatcgtctatacatatgtcacttttctgctcaccatcactttgggtttgaagctgctgcctgatattgacactttgtcgacgtagtctgacttttcctctacatttcaatttattgatgaggaggaATAGTTTTAGTAAAATTTGTTAGGTATTTAATTCTTTTAATTATAGTTTTAGTAGCTGTGGCATTCTTTACTTTATTGGAGCGAAAGATTTTAGGTTATATCCAAGTTCGTAAGGGTCCTAATAAAGTAGGATACATTGGGTTATTACAACCTTTTGCCGATGCAGTTAAGCTGTTTACTAAGGAGCAAACTTTTCCTACTCTGAGAAACTTTATTCCTTATTATTTATCTCCTATTTTTAGTTTATTTATTTCTTTAGTTATCTGATTAGTGATACCTTATGAAACGGGTTTTTTTAGTTTTGAGTTTGGGGTTTTGTTTTTCTTATGTTGTATGAGAGCTGGAGTTTACTCTGCCATAGGAGCAGGTTGAGCTTCTAATTCAAAATATTCACTTTTGGGGTGTTTGCGGGCAGTTGCTCAAACTATTTCTTATGAAGTAAGATTGGCTTTAATTTTATTAAGGTTACTATTTTTAGTGGGGGGTTTAGATTTGAATATATTTGAGAGTTATCAGCGGTACTCTTGATTTATATTAGTAGCTGGTCCTTTGGGGTTTCTTTGGTTGGTTTCTTGTTTGGCGGAAAGAAACCGAACACCTTTTGATTTCGCCGAGGGGGAGTCAGAGCTTGTTTCTGGGTTTAACACTGAATACAGGGGCGGAGGGTTTGCTTTAATTTTCATGGCTGAGTATGCTAGAATTCTTTTTTTAAGAACGTTGTTTAGAATTTTATTTCTCGGCAGAAGACTAGTGTCTGTAAGATTTTATTTGAAGGTAGTGTTTATTTGTTTTCTTTTTGTTTGGGTACGAGGTTCTCTTCCTCGTTATCGGTATGATAAGTTGATATATTTAACTTGAAAAACATTTTTACCTATTTCTTTAAATTATTGTTTGTTTTTTAGGGGGGTAAGAATTTTGTGTTATGTTATTTTAGTAATTCTTACTATGTCTCCTTCACTACTTATATTTTCATCCACATTAGTAGCAGGAACTGTTATTTCAATTTCAGCCTCTTCCTGGTTTATAGCCTGGTTAGGACTAGAATTAAATCTTCTTTCATTTATCCCCCTTATCGCCCCAAAGCATAATACCTTTTCTTCTGAAGCAGCATTTAAATATTTTTTAATTCAAGCTTTAGGCTCTGCAACACTTCTCGCAAGAGTAACTACAATACTTGTATTCACATCAACGCCAAAAATTTTAATTTTTTGTTCTTTGATGTTAAAAATAGCTGCAGCTCCTCTCCATTTCTGGCTTCCCACCATTATACAAGGGATATCATGATCAAACTGTATTATCCTAATAACTTTTCAAAAAATTGCCCCTCTCGTTTTAACCTCCTATATTTTATGTGACCAAATTAGACTAATATTAATTGCAGTTTCAATTCTATCAGCTTTAATAGGGGGCCTAGGAGGATTAAATCAAACTTTACTTCGTAAGCTAATAGCGTTCTCTTCTATTAACCACATAGCTTGAATACTAGCCGCCATATCTTCTAGAACCAACCTATGAGTACACTACATTTTTACATACACAGTCATCTCCCTGTCTCTAATTATACCCCTTAGTTATAATCAAATTTTTCATATCAAACAACTTGCTAATTTTTCAAGTTCACAATTCAATAAAATATTAGTTTTTTTATCCCTGTTTTCCTTAGGGGGCCTACCTCCATTCTTAGGATTTTTACCTAAAATAATAGTTATTACGAGGCTAATCAACCAACAATTTTTTGTATGAAGTGTAATTTTAACTATAACTGCCCTAATTAGTCTTTTTTATTATGTACGACTTGCAATCACTTCAATTACACTGATATCCCCTAAAACTAGACGAGAAATAAAATTTTCTGAACAAGGATTAACTAAAATCAGTCTAATTAATTTTCTTCCTATACTATTCCCACTTATAACTTTTATTCCTATTATTCTTATTATTTCAAACATAATTCTATTTGCCCTAGTACTAAGAACAATTGTTATATTTATTTCTACACTTCTGTCAAAGAAAACTATTATTGACCGAGAAAAAAGATCTCCATTTGAGTGTGGGTTTGACCCTAAAGGGTCAGCCCGACTTCCTTTTTCTCTCCGATTTTTCTTAATTGCTATTATCTTCCTAATTTTTGATGTAGAAATTACACTCCTACTCCCATTAGTAGTGGTAACCAAATTAACATTTATTAAAACCTGAGTACTCACTGGAGCTTTTTTCCTCTTAATTCTTCTAGCAGGCCTCTACCATGAGTGAAATCAAGGTGCTTTAGACTGATCTATTATGTTAAAGTTTATTTTTATAGTTTTATTGATAACTTTGTGTTCTAATAGTTGAGTATCTATTCAACTTTCTCTTTTTTTAGGTAGGTTATTGTTCAGAGTGTTTTGTTTGAGAAGGTTCGGAGAATTTCAATATGGTTGAAGCTTGGGAATTGATTGAGTGGGATATTTGTTGATTCTACTCAGGTTTTGAATCTTAGCATTAGTTTTGGGGGCCAGAGAGAGAGTTAAACGGAGGGGTACTTTTAGGAGGGTATTTTTAACTGTTAACCTACTTTTATTATTGTCTTTAATTTTAACTTTTTCATGCTTAGATTATTTATTGTTTTATATTTGCTTTGAAAGCTCTTTAATTCCTACAATAATTTTAATTTTAGGTTGAGGTTACCAGCCTGAGCGATTACAAGCGGGTGTTTATATATTATTTTATACTTTATTTGGCTCTCTTCCTTTATTGATTTCTTTTTTAAGTTTGTATAATTTAGGGGGCACTATAGTGATAAGTTTGAGAGATAGTCCTGAGTTAGAGTTTAGTTTAATCTTAATTTGGTATCTCTCAAGGGTAGTAGCTTTTGTGGTGAAATTACCTATATATTTAGTTCATTTGTGGCTTCCCAAGGCACATGTAGAAGCCCCCGTGGCAGGTTCTATAATTTTAGCTGGAGTCTTACTTAAGCTTGGTGGTTATGGGTTAATTCGTATTTGTCCTCTTTTTTCAAAAGTAGGAGTTAGTTTAAGATGAATTTGGGTTAGGTTAGGGCTTGTGGGGGGCATTATTGTGAGTTTAATCTGTTTACGTCAAGGGGATATAAAATCCTTAATTGCTTACTCTTCTGTGGCCCATATGGCTTTAGTTTTATGTGGGCTAATACTTTACAGTTGGTGAGGGCTTTGTGGCGCAATTGCTGTAATAATTGGTCATGGGTTGTGTTCCTCAGGTCTTTTCTGTTTAGCAAATGTAAGATATGAGCGGTTGGGGAGGCGAAGGTTGTTTATTAGTAAGGGGCTTCTTAGGTTTATACCTACTTTGTGTCTTTGGTGATTTGCTTTAAGGGTAGGGAATATGGCGGCCCCTCCAACTTTAAATTTATTGGGAGAAGTAAGTTTGATCGTTGGGGTTATTTCTTGATCGTCTTGATCAGGTTTGGGGGTAGTATTTTTGTCTTTTTTAAGGGCAGCTTACACTCTTTATCTTTTCTCTTTAAGTCAGCATGGAAAGTACTTTAGTTCTGTTTTTTCTTGCTCTTCTGGTGAGGTTCGAGAATATTTAGTATTAATGCTTCATTGATTACCTTTAAATATTTTAATTTTAGTTGGGTATATATTTATTGTTATGGTAATCTTAAAACTTTGACTTTGTATCCCATTGGTAAGATTATGTTGTGGAGCTTTAGCATTTGTAGGAAAGCGAAAACATCTTTTAAATTTGTTATTAAGTTTAGAGTTTATTATAGTTAGAATTTTTTGGTTTATGTTTAGAGTGGTTGGGTTTTTAGGGGGAGATTCTTTTTTTTTAATATTTTTTTTAACTTTGGCTGCTTGTGAAGGAGCTCTTGGGTTAGCTTTACTGGTCTCTATTGTTCGTAGGCATGGGAGAGATAATTTTAATAGGTTTAGAATTTTAGGATGTATAGCTGTAAGAAGTATAGTTTTTCTCTTAGGAATAGCAATTTTGGGTATTTGATCTTCGCTGGGATTTTTAAAGACTGGTTGTTGTTATTTTATGGAGTGAGAACTAGTTAGTTTGAATAGAGTAAGAATTGAAATATCTTTAATTTTTGATTGAATATCTTTAATATTTTTGTCATTTGTTTGTTTAATTTCTTCTATAGTATTATATTATAGGGGTGGTTATATGAGTGGTGATAGAAATATTAACCGGTTTTTATATATTGTGCTTGGGTTCGTAGCTTCAATGTTGATATTGATTTTAAGTCCTAATTTAGTTAGGATTTTATTGGGGTGAGACGGTCTTGGCTTAGTGTCCTATGCTTTAGTTATTTACTATCAAAACGAAAAATCAGCTGCCGCTGGTATATTAACGGCGCTGTCTAACCGGGTAGGAGATGTTGCTATTTTGTTGAGGATTGCTTTTATGATAGATTTGGGGGGCTGAAATTTCTTTTTTTACGTTGGGAGAGGCTCTCTAGAAAATAGTCTAGTTCTTTGATTAGTCGTTATTGCTGCAATAACTAAGAGAGCTCAGATTCCTTTTTCAGCCTGATTACCTGCTGCAATAGCAGCTCCTACTCCTGTATCAGCTTTAGTGCATTCATCTACTTTAGTGACAGCGGGGGTGTATTTATTAATTCGGTTTAGGCCTAGTTTGACAGGTACTTTGATTAGGGATATCTTATTACTAATTGGTTGTACTACAATATTTATGGCTGGCTTGGGTGCTAATTTTGAAACAGATTTAAAAAAAATTATTGCTTTGTCTACCTTGAGTCAGCTAGGAGTGATAGTGAGAATTTTAAGTTTAGGAGGGGCTATATTAGCTTTTTTCCATTTATTAACACATGCTTTATTTAAAGCTCTTTTGTTTATATGTGCTGGATCAATTATTCATAACGTAGGGGGGACTCAAGATATTCGAAATATGGGTAATTTGGTAAGGAGTCTTCCTTTGAGAGTTATGTGTATTAATTTAGCTAATTTATCTTTATGTGGAATTCCTTTTTTAGCTGGATTTTATTCTAAAGATTTAGTTTTAGAGGTAGCATTTATAGGTCCGTTAAATGTAGTTTGTTTATTAATATATTGGTTAGCTACTGGTTTAACAGTGTGTTATAGGTTTCGGCTTGTTTATTATAGCTTGAGGGGGTCTTGGAATTTATCATGTTGTTCTTGTGTAAGGGATGAAGATACTTTAATAAGAACTCCAATAGGAGTTCTTAGGTTAGGAGCAGTTATAAGAGGTGCAGCTCTCTCTTGACTGATTTTTCCAGCTTGTTTTATAATTTGTTTGACCCCCTTTTTTAAATTATCTGTATTATTTGTAACTTTAGTGGGAGGAACTATTGGTTATGTGCTTAATCTAGTTTCTGAAAGTTGTAATTTGAAATCTTTAAAGTCTTATCATAAAACTGTATTTTTTGGTTCTATATGATTTTTACCTTTTCTGTCTACGTTAGGACTAGTTCCTAGGGGGCTATTTCTCGGGAGACTTTTCCATCAAATTAGAGATAGTGGTTGATCAGAGTATTATGGAGGTCAAGGGGTTTATTATAATTTAGAGAGGTTTAGAAAGGTTCTTCAAGTGATTCAAGAAAATAGGATTAAAATTTATTTATTAGTAATATTAGTTTGAATGGTAGGATTATCTTTAATAATTATATCAACACTAGTTTTTTTATCCTTAAGACTTTTATCAGTAGCTTTTTGTTTCACCTTTTTGACACACCCACTAGCCAGAGGCCTAGCTCTGATCATTCAAACTATCTTAATTTGTAGAACAGCAACCCTCATCTCAGGAATAAGATGATTCTCTTATATCTTATTTTTAATTTTTTTAGGGGCTACTTTAGTATTATTTATTTATGTAGCTTCCTTAGCCTCCAACGAAATATTTAAAATTAATGTTAAATTAACAATAGCTCTTTTACTTCCACTTTTAACAATTCCAGTTTTAATTTTTACTGAAACTTTAATTTTACCTAATAAAGAAACTCTTGAAGCCTCCTTTTTCTGGTCTCCGCAAGAACTAGCATCAGTTCAATTCAAGCTAAACAGAATATACAACCCCACTTCTGCCAACCTGACTGCTGTTATTATTTTATACCTACTTCTATCCCTAGTAATCATTGTTAAACTAAGATCAAGATTTTTTGGCCCTCTCCGCCTTTCC
	P. sinensis	ATGATAGCTAATTTATTCTCCAGGTTTGACCCTATATCTAGAATTGCCGAATTATCGCTGAACTGAACTTCAACACTTCTGGCCCTACTATTTATCCCATACTTATTCTGAGCAATACCCTCCCGAGCAACTTTATTATGAAATCTTATAATCATAACACTACACAAAGAACTAAAAATCTTACTGGGCCAAGCAAACCCCGGAGGAACTCTAATATTCATTTCTTTATTTAGGTTTCTTATATTTAATAATCTTTTAGGATTAATTCCCTACGTATTTACCAGAACAAGACACCTTGTAATAACCCTGTCTCTTGCCCTTCCCATCTGACTAGCTTCAATCATCTACGGATGATTCAACCAAGCTAACCATATATTTGCCCATCTTGTCCCCGCAGGAACTCCAGGACCTCTTACTCCTTTAATAGTAATCATCGAAACCGTTAGAAACACTATCCGACCAGGAACTCTAGCAGTTCGACTAGCAGCCAATATAATTGCAGGACACCTCTTATTAACCCTACTTGGAAACACCGGGCCCCACTTAAATAGAAATCTGCTATCTATCCTACTAATAGCCCAACTATTACTCTTAATCCTAGAAACGGCTGTAGCTCTAATCCAATCATATGTATTTGCAGCCTTAAGAACCCTTTACACAAGAGAAGTAAACATTCCTCAAATAGCCCCGTTATTATGACTTAATTTATATATCTTTTTTATTATTATTTTTATATTAATCATAATTGTAGTCTTCTTTTCCAAACTCCCAATTAAAATTAATACCCCCTCAGCCCAAAAAATTGCTCCCCCAAAAACTTGAAAATGAATGGCAACTCCTGTTCGTAAATCTCACCCACTTTTTAAAATTGCAAACGGAGCTCTAGTTGATCTCCCCACACCAGCTAATATTTCTATCTTATGAAACTTCGGATCTCTTCTTGGGATATGCTTAGCAGTTCAAATTATAACTGGCTTATTTTTAGCAATACACTACACTGCAGATGTTGATCTTGCTTTCTCAAGTGTAGCCCACATCTGTCGAGATGTTAACTACGGATGACTCTTACGAACCATTCACGCAAATGGAGCTTCTTTCTTCTTCATCTGCTTATACAGCCACATTGGTCGAGGAATATACTATGGAAGCTATTTATACACTCATACCTGACTTGTAGGAGTAGTTATCTTATTTTTAGTAATGGCTACCGCCTTCTTAGGCTACGTTTTACCGTGAGGACAAATATCTTTTTGAGGTGCAACTGTCATCACAAATTTAATATCAGCTATCCCCCTAATTGGCGGAGATCTCGTTCAATGAATTTGAGGGGGATTCGCAGTAGGAAATGCCACTCTAACCCGCTTTTTTACATTTCATTTTTTACTCCCCTTTATTGTTGCCGCCGCCACTCTAGTGCACATTTTATTTTTACATCAAACAGGCTCTAATAACCCACTCGGCATTTCTAGCCAACTAGAAAAAATTCCCTTCCACCCCTATTTTTCATTTAAAGATATCGTAGGCTTTGTTGTTGTTATAATAGCCCTAATCACCCTAACTCTTTTAACCCCCTACTTATTAGGAGACCCAGATAACTTTATTCCCGCCAATCCTCTTGTAACTCCAGCTCACATCCAACCAGAATGATATTTTTTATTTGCCTACGCCATCTTACGTTCAATCCCAAATAAACTAGGAGGAGTAATTGCCCTAATTAGATCAGTTGCTATTTTATTTATTCTCCCCTTTACACACAAAGCTAAATTCCGAAGACTGGCCTTTTACCCCATAAATCAATTTTTATTTTGATCTTTAATTACAATTGTAATTCTATTAACTTGAATTGGAGCCCGGCCTGTTGAAGATCCCTTCATTATAACCGGACAAATTTTAACCGGACTCTATTTTATTTTTTTTGTAGTTAATCCCCTTACTCTCATTATATGAGATAGACTTTTAGATACGCAACGATGACTCTTTTCAACAAATCATAAAGACATTGGCACACTATACTTTGCATTTGGAGCTTGAGCCGGCATAGTTGGCACTTCTCTAAGATTATTAATTCGAGCAGAACTTGGACAACCAGGAACTCTAATTGGCAATGACCAAATTTATAATGTAATTGTTACTGCTCACGCTTTCGTAATAATCTTTTTTATAGTGATGCCAATTATAATTGGAGGATTTGGAAACTGATTAGTACCATTAATGCTAGGTGCCCCAGATATAGCTTTCCCCCGAATAAACAATATAAGATTTTGACTTTTACCCCCCTCACTCACCCTTCTTTTATCAAGAGGAATAGTAGAAAGCGGAGTAGGCACAGGATGAACCGTTTACCCCCCATTAGCAAGAGGACTCGGCCACGCAGGAGCTTCAGTAGACTTGGGAATCTTCTCCTTACACCTAGCAGGAGTTTCTTCCATCCTAGGAGCTGTAAACTTTATTACAACTGTAATTAATATACGAAGACCAGGAATAACGATAGATCGAACCCCACTTTTTGTATGATCAGTATTTTTAACAGCTATTTTGCTGCTACTGTCCCTCCCAGTTCTTGCCGGAGCTATTACCATACTTTTAACGGACCGAAATCTTAACACTTCATTTTTCGACCCTGCCGGAGGGGGCGACCCAATTCTTTACCAACATTTATTCTGATTTTTTGGACACCCAGAAGTTTACATTTTAATTCTGCCCGCTTTCGGAATAATCTCGCACATTGTAAGACAAGAGGCCGGTAAAAAAGAGTCTTTTGGAACTTTAGGTATAATTTATGCTATGATAGCAATCGGGGTCCTGGGGTTTGTAGTCTGAGCTCACCACATATTTACAGTCGGAATAGATGTAGACACACGAGCATACTTCACATCAGCAACTATAATTATTGCGGTTCCAACTGGAATTAAAATTTTTAGTTGGTTAGCCACACTACATGGAACCCAGTTTACCTACAGCCCATCCTTAATTTGAGCCCTAGGATTTATTTTTCTGTTTACAATAGGAGGGCTAACAGGAGTGGTCTTAGCAAACTCTTCTATCGACATTATCTTACACGATACTTACTACGTAGTTGCACATTTTCATTATGTATTATCAATAGGCGCAGTATTTGGCATCTTCGCAGGAATTGCTCACTGATTTCCTCTTTTCACAGGGCTTTCATTAAAACCAGCCTGACTTAAAATTCATTTTCTTACAATATTTATTGGAGTAAACTTAACTTTCTTTCCTCAGCACTTCCTCGGGCTAAACGGCATACCACGACGATACTCAGACTACCCTGACGCCTACACAACTTGAAACGTTGTATCTTCTGTTGGATCGACTATCTCTTTAATTGCTGTAATTGGATTTATTCTTGTAATTTGAGAGGGATTTTCCGCCAAACGACCCGTCCTTTTCTCTTTATTTATACCCACATCTATTGAATGACAGCAAAACTACCCCCCTGCCGATCATAGCTTTATAGAAATTCCACTAATTACTAACATGGCAACCTGAACTGCTTTAAACTTCCAAGACGCCGCTTCTCCACTAATAGAACAATTAATTTTTTTCCATGACCATGCTATATTAGTGTTAATTTTAATTACAACTTTAGTAGGATTTATACTTTCTTCACTTTTTTTCAACTCCCTAACTAACCGATTTCTTTTGGAACACCAAACTATTGAAACAGCATGAACAATCTTGCCCGCTATTATTCTTATTTTTATTGCACTTCCTTCACTACGACTCCTATACCTATTAGATGAAGTCAACAACCCCAGAGTTACCTTAAAAGTCATTGGACATCAATGATATTGAAGATACGAATATTCAGATTTTGCCCAAGTAGAATTCGATTCTTACATAGTCCCAGAAAGAAATATAACAAAAGCAAGATTTCGATTACTCGATGTAGATAATCGGACAGTACTACCAATAAACACCCAAGTCCGAGTATTAATTACTGCAGCAGATGTAATTCACTCCTGGACAGTGCCTGCCTTAGGAGTAAAAGTAGACGCTATCCCCGGACGACTTAATCAACTCAGATTCCAAATAAACCGCCCCGGATTATTTTATGGACAATGCTCAGAAATCTGCGGAGCTAATCATAGATTCATACCCATTGTAGTAGAAAGAACATCTGTAAAATCTTTCCTGAACTGAATTTCAAGTCACAGAGAAGAA---ATGAAAAAACATGGATACCATGCCTATCACCTAGTCGACGTTAGCCCCTGACCACTAACAGGATCTATTAGAGCCATACTACTAACTACAGGCCTAATTAAGTGATTCCACCAGTTTAACATAGACCTTCTTATTCTAGCCCTAATTACCACTTTATTAACAATAATTCAATGATGACGCGATGTAACCCGAGAAGCTACATACCAAGGACTTCATACAATAAAAGTCGTAAACGGACTTCGCTGAGGTATAATTCTATTTATTACCTCAGAAGTACTATTCTTCTTTTCTTTCTTTTGAGCTTTTTTTCACAGAAGCCTATCTCCTGCCGTAGAACTAGGAACTTGTTGACCTCCTGTAGGCATTCAAGCTTTTAATCCCTTTCAAATTCCACTTTTAAACACAGCTATTTTATTAGCTTCAGGAGCAACAGTTACATGAGCTCACCACTCAATTTTAAACTCAGACCTAACACAAGCTATTCAAAGGCTAGCTTTAACAGTATCACTAGGAATATACTTTACCGCCCTACAAGCCTTAGAATACTACGAAGCTCCTTTTACAATCGCCGACTCCGTATATGGAGCAACCTTCTTCGTCGCAACCGGATTTCACGGGCTACACGTCATTATTGGGTCAATATTTTTATTAGTTACCCTATACCGCCTATATATATGTCACTTCTCAGCTTCTCACCACTTTGGATTTGAAGCCGCAGCCTGATACTGACATTTCGTAGATGTAGTTTGACTCTTCCTTTATATTTCAATCTACTGGTGAGGCGGAATAGTTTTGGTAAAGTTTATTAGTTTTCTTGTTCTTTTGGTTATAGTTTTGGTTGCTGTTGCTTTTTTTACTTTGTTAGAGCGAAAGATTTTGGGTTATATTCAGATTCGAAAGGGCCCGAATAAAGTAGGATTTATGGGGTTATTACAGCCTTTTTCAGATGCTGTTAAGTTGTTCACTAAAGAGCAAACATATCCAACTCTTAGTAATTTTATTCCTTATTATTTATCCCCCGTTTTTAGTTTATTTATTTCTTTAATTGTTTGGTGCGTAATGCCTTTTGATACTGGGTTTTTGGGATTTGAGTTTAGAGTTCTTTTTTTTTTATGTTGCCTAAGAGCTGGTGTTTATTCTACGATAGGAGCTGGTTGGGCCTCTAATTCTAAATATTCCTTGCTTGGTTGTTTGCGGGCTGTGGCTCAGACTATTTCGTATGAGGTAAGGTTAGCTTTAATTTTGCTTGGCCTTTTATTTTTAATTAGAGGCTTATCTTTGGAGTTTTTTGAAAACTATCAGCGTTATTTTTGATTTTTAGGGGTGGCGGGTCCTTTAGGTTTTCTTTGGTTTGTTTCTTGCTTAGCAGAAAGGAATCGAACTCCTTTTGATTTTGCAGAGGGTGAGTCAGAGTTAGTGTCTGGGTTTAATACTGAGTATAGGGGCGGTGGGTTTGCTTTGATTTTTATGGCGGAGTATGCTAGGATTCTTTTTTTAAGTTCTTTATTTAGGATTGTTTTTTTGGGTAGAAACTTAAGGTCTATTATTTTTTATTTGAAAGCAGTTTTTATCGGCTTTTGTTTTGTTTGGGTGCGAGGAACTTTGCCCCGCTATCGTTATGATAAGTTAATAAATTTGACTTGAAAAAGATTTTTACCTGTTTCTTTAAATTATTGTCTTTTTTTAGCGGGGGTAGAGGTGTTCTTGAATGTGACTATGATCATTCTTATACTTTCTCCACCTGCTTTATTATTTAGAATCTGTTTAATCTCAGGAATCTTTATCTCTATTTCTTCTTCATCTTGATTTATAGCCTGGGTAGGATTAGAATTAAACCTGCTTTCTTTTATCCCCCTTATTACCCACAAACGAAATACTTTTTCCTCAGAAGCCGCCTTTAAATATTTTTTAATTCAAGCCCTTGGGTCAGCTATTTTATTAGCCACCGTACCTTTACTTTTAATATTTACAATTTCTCCCAAAGTTTTAATATTTTGTTCTTTAATTTTAAAAATAGGGGCCGCCCCCCTACACTTTTGACTGCCCGCTATTATACAAGGAATAACTTGACCAAATTGCATTATCTTAATAACAGCCCAAAAAATTGCTCCCATCCTCCTGTTATCTTATATTCTCTGTAGTCAAACTATAATTTTATTTACTACGACTTCCATTATATCAGCTATTATTGGCGGACTAGGAGGCTTAAACCAAACTTTAATACGTAAACTTATGGCCTACTCTTCTATTAACCATATAGCTTGAATGCTGGCCGCCCTCTCCCTTAGAACCCCTCTTTGAGTTCATTATATTATTACTTACAGGTTAATCTCAAGCTCTTTAGGAATTTTATTTAATCACACTCAAATTTTCCACATTAAACACTTAATAAATATTTCTTCTTCTCAAATTAACAAAACTTTAATATTTTTAACTTTATTTTCCCTAGGAGGGCTACCCCCTTTTTTAGGGTTTATCCCCAAAATGAGAGTAATCAAAGAACTGGTAAACCAGAGACTTCTAATGTGATCTTTCATCCTGACAATAAGAACTCTTATTACTCTTTTTTACTATGTACGGCTTACTCTCACCAGCTTGACTATAGTTAGCCCTAAAACAGGACAAGAAAGAAAACTTTCTAACCAAAAAATTAGATCAATTACTTTTATTAATCTACTTCCACTAATCTTTCCTCTTACAATTGTTATTCCCCTTATCATAATCATACTAATAATAATTATTTTTGTACTTATCTTAGCAAACGTAATTATATTTATTTCATCTCTTTTAGCAAAAAAGACAATTACAGACCGAGAAAAAAATTCACCCTTCGAGTGCGGATTTGACCCCAAGGGGTCCGCTCGACTGCCTTTCTCACTTCGATTTTTTCTTATTGCTATTATCTTTCTTATTTTTGATGTAGAAGTAACTCTACTCCTGCCTTTAGTGGGAGTTATAAACCTAACCTTTGTAAATACATGAGTTTTTACAAGAACTTTTTTCTTCCTAATCCTTTTACTAGGATTATATTACGAATGACACCAAGGGGCTCTTGAATGATCCTTAATGCTAAAGTTTATTCTCATGTGTTTGATGATAATTTTGTCTTTTAATATGTGATTAGCTGTACAGTTATCTTTGTTTCTATTAAGTTTATTTTTTGGGGTTTTTTCTTTGAGGGAGTTTGGTATATTTCAGTTGGGGTTTAGTTTGGGGTTAGATTGAATTAGGTATCTTTTAATTTTACTAAGTATTTGGGTTATAGCTTTGGTTTTAATAGCAAGAGAAAAAGTAAATGATAGTAACAACTTTGGTGCTTTATTTCTAATTGTAAATCTTTTTTTACTTTTAACTTTAATTATAACTTTTTCTTGTCTAGATTATTTATTATTTTATATTTGTTTCGAAAGCTCTTTAATTCCTACTATAATTTTAATTTTGGGCTGGGGGTATCAGCCTGAGCGGTTGCAAGCTGGTATTTATATATTATTTTACACTTTATTTGCCTCTCTTCCGTTGCTTATCTCTTTTGTTAGTTTATATGGGCTTAGGGGCTCTTTGGTTATGGGTATTTGTAGTCTTCCAGTTTTAGGAGAAAGTATAGTTTTTGTTTGATACTTTTGTAGCGTGTTTGCTTTTGTAGTTAAACTGCCTATATATTTAGTACATCTTTGACTCCCTAAGGCGCACGTAGAGGCCCCTGTGGCAGGTTCTATGATTTTAGCTGGAGTATTATTAAAGCTTGGTGGGTATGGTTTAATCCGAGTGTGTCCTTTATTTTGCTCTGTGGCCTTTAATTTTACTTGGATTTGGGTTAGTATTGCTCTTGTGGGAGGAGTGTTTGTTAGTTTGATTTGTCTTCGGCAGAGAGATATAAAAGCTTTAATTGCTTATTCTTCTGTCGCTCATATGGGGTTAGTTTTATGCGGCTTGACAGTGTATAGGTGATGGGGGTTGTGAGGGGCAGTGGTAGTAATAGTTGGGCACGGCCTTTGTTCTTCTGGTCTTTTTTGTTTGGCGAATATAAGCTATGAGCGTTTGGGGAGACGTAGTTTATTTATTAGTAAGGGGCTTCTTAACTTTATGCCTACTTTAGCTTTGTGGTGGTTTTGTTTAAGGGCGGGGAATATGGCAGCTCCTCCCACTCTCAATCTTTTAGGAGAAGTGGGTTTAATTGTAAGAATTATTTCTTGATCTAGTGTGGGGGCCTTTGGGGTTGCTTTATTGTCTTTTTTAAGGGCGGCGTATACTCTTTATTTGTTTTCTTTAAGTCAGCATGGAAAGTATTTTAGCTCCTTATTTTCATGTTGCTCTGGAGAGGTACGAGAGTATCTTGTTTTAATGCTTCATTGGTTGCCTTTAAACGTTTTGGTTGTGGTGGGCTATATTTTTATAAGAATGGCAATTTTAAATTTATGGGGTTGTGTTTCTTTGTTTAGACTAGGTTGCGGCTTAGTTGCTTTTGTAGGGAAGCGTAAACATCTTTTAAATGCGTTATTGAGTTTGGAGTTTATTATGGTTAGAACTTTTTGATTAATATTTGGTGTAGTTGATTTTTTGGGGGCTGAGTCTTATTTTATAATATTTTTTTTGACTTTGGTTGCCTGCGAAGGCGCTTTAGGCTTGGCTTTGTTGGTAAGTATTGTGCGTAGCCATGGTAACGACGGGTTAAGTAGGTTTAATATTTTGAGATGCATAGCTGAGAGGAGGATAGTTTTTTTGTTGGGGTTGGCTTGCTTGGGGTTTAGGGGCTCTTTAATTTTATTAAAAAGAGGTTGTTCTTATTTTTTGGAGTGAGAGCTAATTTGTGTTAATAGGGCTGGTATCGAGATGTCTTTAATTTTTGATTGAATGTCTTTAATATTTATTTCTTTTGTTTGTTTTATTTCTTCTATAGTTTTATACTATAGGGGGGGTTATATAGGTCAAGACAAAAACTTGGCCCGGTTTATTTATCTTGTTCTTGGTTTTGTGGCTTCTATGTTATTTTTAATTTTAAGTCCTAATTTGATTAGGATTTTATTGGGATGGGATGGGCTGGGGTTAGTGTCTTACGTTTTAGTTGTTTATTATCAAAATGAGAAATCTGCTGCTGCCGGCATGTTAACTGTTCTTTCTAATCGAGTCGGAGATGTTGCTATTTTATTGGGAATTGCTATGATAGTGGATTTTGGTGGGTGAAATTTCATTTTTTATACGAGAAGTGGGATAATAGCAGAAAGGTTTATTGTTATTTTAATTATGGTTGCGGCTATGACTAAAAGCGCTCAGATTCCTTTCTCTGCCTGGTTGCCGGCTGCAATAGCAGCTCCTACTCCTGTGTCTGCTCTTGTACACTCTTCTACTTTAGTAACTGCTGGGGTTTATTTGTTAATTCGGTTTAGACCTAGTTTAAGGGGCACTAGTGTTAGGGTTGTTCTTTTATTATTAGGGTGTTTAACAATATTTATAGCTGGTTTGGGGGCTAATTTTGAGACAGATTTAAAAAAAATTATTGCTTTGTCTACTCTTAGGCAGTTGGGGGTAATAATCAGTGTTTTAAGCTGGGGGGCGGCCATGTTGGCCTTTTTTCATTTATTAACCCATGCATTATTTAAAGCTCTTCTTTTTATATGTGCGGGCTCTATTATTCATGGGGTGGGGGACTCGCAAGATATCCGTACAATAGGGGGGTTAGTTAGGTCTATGCCTTTAAGGGTTATGAGTCTTAATTTAGCTAATTTATCTTTGTGTGGGTTTCCTTTTTTAGCTGGTTTTTATTCTAAAGATTTAATTTTAGAGCTGGTTTTTATGGGGCCTTTAAATCTTATTTGTTTGTTTTTATTTGTACTGGCAACCGGTCTAACTGTTAGATACAGGTTTCGCTTGGTTTATTATAGTCTCAGAAGCACTTGAAACTTGGCTAGCGGGTGTTCTGTTAGTGATGAGGACGGGCGAATAACTTGACCTATGGGGGCGCTTTCTTTAGGGGCTGTTGTTAGAGGGGCGACTCTTTCTTGGGTTATATTTCCAGCTTGTTTTATAATTTGTTTGTCTCCTTTTTTTAAAATATTGGTGATATTAGTGACGCTAGTTGGAGGGTTTATTGGGTATTCTTTGAATATAATGGCCGTTAGCTTTAATTTAAAGTCATTAAAATTTTATCGTGGGGCTGTTTTTTCAAGTTCTATGTGGTTTTTGCCCTTGTTGTCTACTTTAGGCAGGGCTACTTGGGTTTTAAAAAGTGGGGTTTTTTATTATCAGCTGGCTGATAGCGGCTGGTCTGAGTCTTGAGGCGGGCAGGGGATATATTCTATTTTGACAAGAAAAAGAAAAATTTTGCAATCTATTCAGGAAAATAGAATTAAGATTTATTTAATAATGGTTTTAGTTTGGATAGTGGGGCTTCTTTTATTTTTTATCTATCTACTCCTTTTTTTCTCACTAAATATAATCTCAGTCGCACTCTGTTTTACTCAAATAGCCCACCCTATAGCCATAGGCCTAACTCTTATTGCACAAACTACTCTAATTTGTGTTACTTCTGGGCTACTATCAGGACTTAGATGATTCTCATACATCCTCTTTTTAATTTTTTTAGGGGCAACCCTAGTTCTATTTATTTATGTTGCCTCTCTTGCCTCAAACGAAATTTTCAAGATTAACATAACCTTAAGTTTACTTCTTATCACCCCCCTATTAACAATTCCACTAATATTATTATCTGAAACTCTATTTTTACCGATTAAAAATACAATAGAAGCTTCTTTTTTTTCATGGGCCCCAGAATTTATTAGAACCCAACTTAAATTAAGAAATATGTACAACCCAGTCTCAGCAAACCTAACAGCGTTTTTAGTACTATACTTATTTCTAACCCTAATTGTTGTCGTAAAACTAAGATCAAGATTTTATGGTCCCCTCCGAACCTCT
	P. carinicauda	ATGATAACAAACCTTTTTTCTAGTTTCGACCCCCTTTCCAGGTTAGCTAACCTACCCCTAAATTGAGCTTCAACAGCATTAGCACTCTTATTTATACCCTATCTTTACTGAGCCATGCCTTCGCGAGCTTCACTTGCATGGTCCTCTCTCACGCTAACACTACATAAGGAGCTAAAAATCCTTTTAGGGCCAGCCAACCCCGGAGGCACCCTTGTCTTCGTCTCACTATTTAGACTTATTATGTTTAACAATTTCTTGGGCTTAATTCCCTATATTTTTACAAGAACTAGACACTTAGTAATAACCCTCTCTCTTGCCCTTCCTCTTTGACTAACTTCAATAGTTTTCGGCTGATTAAATCACACGAAACATATGTTTGCACATCTAGTTCCCTCAGGAACACCCATACCCCTAACCCCTCTAATGGTTTTAATTGAAACTGTAAGAAATATCATTCGCCCAGGAACTTTAGCGGTTCGACTCGCTGCTAATATAATTGCCGGCCACCTTTTACTAACCCTGCTCGGGAATACAGGACCAGCGTGATCTAAAACCCTACTACCTATTCTCTTATTCTCCCAACTTCTCTTACTAATTCTAGAATCAGCTGTTGCTATTATTCAATCTTATGTATTCGCAGCTCTAACAACCCTGTATACGAGGGAAGTTAACATTCCACAAATAGCCCCCTTGCTATGACTTAACCTCTACGCATTTTTTACAGCCATCTTCGCCCTAATCATTATTTTAAATTTTTATACTAAGCTTCCCATTAAGATCAAAACTTCTACCGTAAAAGCAGTCCAAACCCCACAACCTTGAAAATGAATGGCAGCCCCAATCCGGAAATCCCACCCACTATTCAGCATCGCTAACGGAGCTTTAGTTGACCTCCCTACTCCAGCTAACATCTCTACACTTTGAAACTTCGGGTCCCTATTAGGACTTTGTTTAGTAGTCCAAATCGCAACTGGTCTCTTTTTAGCTATACACTATACTGCCGATATTACACTCGCCTTCTCTAGTGTAGCACACATTTGCCGAGATGTCAATTATGGTTGGCTGCTTCGAGCTACCCATGCAAATGGAGCTTCTTTTTTCTTTATCTGTTTATACAGGCACATCGGACGAGGAATCTACTACGGCTCCTTCCTTTACATGCACACCTGATCAGTAGGGGTTATCATTCTATTCTTAGTAATTGCTACCGCCTTCTTAGGTTATGTCTTACCCTGAGGACAAATGTCTTTTTGAGGAGCGACTGTTATTACCAACCTAATGTCTGCCATTCCTTTTTTAGGGACTGACCTTGTTCAGTGGATTTGAGGAGGATTCGCTGTTCATAACGCTACACTCACTCGATTCTTTACTTTCCACTTTCTTCTCCCCTTTATCGTGGCAGCAGCTACAATAGTCCACATTCTATTTCTCCACCAAACTGGGTCTAATAATCCCCTAGGAGTTTCCAGTCAACTAGAAAAGGTACCTTTCCACCCATATTTTTCATTTAAAGACATCGTTGGATTTATGGTTATATTAATAGCTTTAATCCTTCTCACTCTTTTAAACCCCTACCTACTAGGAGACCCAGATAACTTTATCCCGGCCAACCCCCTTGTCACCCCAGCACACATTCAACCTGAATGATATTTTCTCTTCGCCTACGCAATCCTGCGGTCAATTCCTAACAAGCTTGGGGGAGTAATTGCCCTTGTCATATCAGTGGCAATCTTATTTGTACTCCCGTTTACCCACAAAGCAAAATTCCGAAGACTGTCTTTCTACCCGCTCAATCAATTCATATTCTGAACCCTGGTCACTATTGTCGTCCTCTTAACATGAATTGGAGCACGAAAAGTAGAAGACCCCTATATCCTTACAGGACAGATCCTCACAGGAGCGTACTTTTTATTTTATCTTATCAATCCCCTTACACTACTTATTTGAGATAAGCTAATAGACACGCAACGATGACTTTTTTCCACAAATCATAAAGACATTGGCACCCTATATTTCATTTTTGGAGCCTGGGCAGGGATAGTAGGAACTTCTCTTAGAATTCTAATTCGAGCTGAATTAGGTCAACCAGGCACTCTTATTGGAAATGATCAAATCTACAATGTAATCGTAACAGCCCATGCTTTTATTATAATTTTCTTTATAGTCATGCCTATCATGATTGGAGGATTCGGAAATTGGCTAGTCCCCCTAATATTAGGTGCCCCAGACATGGCTTTCCCCCGAATAAATAATATAAGATTTTGACTCCTACCACCCGCACTAACTCTCTTACTATCGAGAGGTATAGTTGAAAGAGGAGTTGGAACAGGTTGGACTGTATACCCACCCCTAGCCAGAGGTCTAGGTCACCCAGGAGCTTCAGTAGATTTAGGTATTTTTTCTCTCCACTTAGCGGGAGTGTCTTCCATTTTAGGAGCAGTAAATTTTATTACTACAGTAATTAACATGCGAGCTCCAGGCATAACGATAGACCGAACCCCTCTTTTCGTATGAGCCGTGTTTTTAACGGCAATTCTACTACTTCTATCTCTCCCAGTCTTAGCTGGAGCTATTACAATGCTATTAACAGACCGAAATCTAAACACATTTTTCTTTGACCCCGCCGGAGGTGGAGACCCAATTCTTTATCAACATTTATTTTGATTTTTTGGACATCCAGAAGTTTACATCTTAATTCTACCTGCCTTCGGTATAATCTCACACATTGTAAGACAAGAAGCAGGTAAAAAAGAATCTTTCGGTACACTAGGAATAATCTACGCCATAATAGCAATTGGAGTTCTAGGCTTTGTAGTTTGAGCTCACCACATGTTTACAGTGGGTATGGACGTTGACACACGAGCCTACTTTACTTCTGCTACGATGATCATTGCTGTCCCCACAGGAATTAAAATTTTCAGATGAATAGCAACACTACACGGAACCCAGTTTACATACAGGCCCTCCCTTATTTGAGCACTAGGATTCATCTTCCTATTTACGATAGGAGGCTTAACAGGAGTAGTCTTAGCCAACTCATCTATTGATATTATTCTCCACGACACCTATTATGTAGTAGCCCACTTCCACTATGTTCTCTCAATAGGGGCTGTCTTTGGTATTTTTGCAGGGATTGCCCACTGATTTCCTCTCTTCACGGGCCTCTCTCTTCACCCCACACTATTAAAAACCCACTTTACAACAATATTCATCGGAGTTAATTTAACTTTCTTCCCACAACATTTCCTAGGTTTAAACGGAATACCTCGACGATACTCAGACTACCCTGATGCTTTTACCACTTGAAATGTAGTATCTTCGATAGGGTCTACTATTTCCCTAATCGCAGTCATTGGATTTGAAATTGTAATCTGAGAGGCTTTTTCAGTAAAACGTCCAGTTTTATTCTCCCTATTTATGCCCACTTCTATTGAGTGACAACATAACTACCCTCCGGCCGACCACAGATTCTCTGAGATTCCCCTAATTACTAACATGGCAACCTGATCTGCTCTAAACTTCCAAGACGCCGCTTCACCTCTCATAGAACAACTAATTTTTTTCCACGACCACGCTATACTAGTTTTAATCTTAATCACCACTTTAGTAAGATTCATACTTTCCTCTTTATTTTTTAATTCGCTCACAAATCGATTCCTACTAGAACACCAAACCATTGAAACCATCTGAACGATCCTCCCAGCAGTTATTTTAATTTTTATTGCCCTTCCCTCACTTCGCCTTCTTTATTTACTCGACGAAGTTAATAACCCTAACGTTACACTAAAAGTCATTGGCCACCAATGATATTGAAGGTACGAGTACTCAGACTTTCCTCAGGTAGAATTTGACTCCTATATAGTCCCAGAGGCAGAGGCTGATAACTCTAACTTTCGACTATTAGATGTGGATAATCGAACAATCTTACCCATAAACACTCAAATCCGAGTTCTAATCACCGCAGCAGATGTCATCCACTCTTGAACAGTCCCTTCTTTAGGGGTCAAAGTAGATGCCATCCCAGGACGACTAAACCAGCTTAGGTTCCAAATCAACCGGCCTGGACTATTTTATGGCCAATGTTCTGAGATCTGTGGAGCTAACCATAGATTCATACCGATTGTAGTAGAAGGAGTTTCAGTTAAATCTTTCTTAAACTGAATCTATGAACACAAAGAAGAC---ATGCAAAAACACGGGTTCCCTGCATATCATTTAGTAGACGTCAGGCCCTGACCGCTCACAGGATCAATCAGAGCTATAATATTAACTACAGGCTTAGTAAAATGATTCCATCAATTTAATCCAGATCTTTTGATCCTAGGCTTACTCACTACCCTATTGACCATAGTTCAGTGATGGCGAGATATCACACGAGAAGCAACTTACCAAGGTCAACACACTGCTAAAGTAGTCAACGGACTTCGCTGAGGGATAATACTATTCATTACATCAGAAGTCTTATTTTTCTTCAGTTTCTTCTGAGCTTTCTTCCATAGAAGACTGTCCCCCACCATTGAATTAGGAATTTGCTGGCCTCCAGCTGGGATCCAATCTTTTAATCCATTTCAAATTCCACTTCTGAATACCGCCATTCTCTTAGCCTCAGGGGCGACAGTAACCTGAACTCACCATGCCCTAATCAGATCTAACTTTTCACAAGCAATTCAAAGGCTTGCCTTAACAGTTTCTTTAGGGGTTTACTTTACAGCCCTTCAAACCCTCGAATATTATGAGGCCCCCTTCACCATTGCAGACTCAGTTTACGGATCTACCTTTTTTGTAGCTACTGGATTCCACGGACTTCACGTTATCATCGGGTCTGGCTTCCTGATAGTGACCCTATATCGCCTATACATGTGCCACTTTTCAGCCAACCACCACTTTGGATTCGAAGCTGCTGCCTGGTATTGACACTTTGTCGACGTAGTTTGACTCTTCCTTTATATTTCGATTTACTGATGAGGAGGAATAGTTTTAGTAAAATTTATTAGGTATTTAATTCTTTTAATTATGGTTTTAGTGGCAGTGGCATTTTTTACCTTGTTAGAGCGGAAAATCTTAGGCTATATTCAAGTTCGGAAAGGACCTAATAAGGTGGGTTACATGGGGCTGTTACAGCCGTTCGCTGACGCGGTTAAGTTATTCACTAAAGAACAAACTTTTCCTACTCTAAGAAATTTTGTTCCTTATTATTTGTCTCCTATTTTTAGTTTATTTATTTCTTTAGCTATTTGGGTAGTTATGCCTTATGAGACAGGTTTTTTTAGATTTGAGTTTGGGGTCTTGTTTTTTCTATGTTGTATAAGTGCTGGGGTTTATTCTGCCATGGGGGCGGGCTGAGCTTCTAATTCAAAGTATTCACTTTTGGGCTGTCTGCGGGCAGTTGCACAGACTATTTCTTACGAAGTAAGTCTGGCTTTGATTCTCTTAAGATTGTTATTTTTAGTGGGGGGGTTGGACTTGAATATATTCGAGAGTTATCAGCGATACTCCTGGTTCATGTTGGTAGCTGGGCCTTTGGGGTTCCTCTGGTTCGTTTCTTGTCTAGCAGAGAGTAACCGAACACCTTTTGATTTTGCAGAGGGGGAGTCAGAGCTTGTCTCGGGGTTTAATACAGAGTATAGGGGTGGGGGATTTGCTTTAATTTTCATGGCAGAATATGCTAGGATTCTTTTTTTAAGTACATTGTTTAGGATTCTATTCTTGGGGGGAAATTTGGTGTCGATTGGATTTTACTTGAAAGTGGTCTCTATTGGTTTCCTTTTTGTCTGGGTCCGGGGGTCTCTTCCTCGTTATCGTTACGATAAACTGATGTATTTGACCTGAAAGACGTTTTTACCTATTTCTTTAAATTATTGTCTATTTTTCAGGGGAGCTAGAATTTTATGTTACGTAATTTTAATA------ATTCTTTCTCCTGAAATACTTATATTTTCGTCCACATTAGTAGCAGGAACTGTTATCTCTATCTCGGCCTCTTCCTGGTTCATAGCCTGGCTAGGGCTTGAATTAAATCTTCTTTCATTTATTCCTCTTATTGCCACAAAACATAATAGTTTTTCCTCAGAAGCAGCATTTAAGTACTTCTTGATCCAAGCCTTAGGCTCCGCAACTCTTCTTGCAAGTGTTACTATCTTACTTGTATTCCCTTTTACACCTAAAATTCTTATTTTTTGCTCCTTAATGCTAAAGATAGCTGCAGCTCCCCTCCACTTTTGACTTCCAACTATCATACAAGGAATGTCATGGTCAAACTGCATTATCCTTATAACTTTCCAGAAAATCGCCCCCCTTATCCTAACCTCCTACATTTTATGTGATCAGCTTAGAATCATACTAATTAGAGTTTCAATCCTATCAGCCCTAATAGGCGGACTAGGTGGTTTAAACCAAACTTTACTTCGCAAACTAATAGCATTCTCTTCTATTAATCATATGGCCTGAATGCTGGCCGCCATATCTTCCAGTACCAACTTATGAGTGCACTACATTTTTACATACACTATTATTTCTTTCTCACTTGTTATCCCCCTTAATTATAATCAAACTTTTCACATCAAACAGCTTGCTAATATTTCGATCCCCCATTTTAATAAAATAATGGTTTTTTTACCCTTATTTTCCATAGGAGGCCTACCTCCATTCCTAGGATTTCTACCTAAAATAATGGTTATTACAACATTAATTGATCAACAATTCTTTATATGAACTGCTATTTTAACAATAACTGCCCTAATCACTCTCTTTTATTATGTCCGGTTAGCGATTACTTCCATCACCCTTTCATCTCCCAAAACCAGACGGAATCTAACACCCACCGACCAAGGACCAGCTAAAATTAGGCTAATTAATTTCATACCAATATTATTCCCACTTATGACTTTCATTCCTATTATTCTAATTATCTTGACTATAGTCTTATTTGCCCTTGCTTTAAGAACAATTGTAATATTTATCTCCTCACTTTTATCAAAAAAAACTATTATCGACCGAGAAAAGAGATCACCATTCGAGTGCGGATTTGACCCTAAAGGATCTGCCCGACTCCCATTCTCTCTGCGATTCTTCCTCATTGCTATTATCTTCCTTATCTTTGATGTAGAAATCACGCTCCTATTACCCTTAGTAGTTGTCACCAAACTAACATTTATTAAGACCTGGGTAATCACTGGAACTTTTTTCCTCCTGATCCTTCTAGCAGGCCTCTATCACGAGTGGAATCAAGGAGCCCTTGACTGATCTTCTATGTTAAAGTTTGTTTTTATAGTTTTATTAATAACCTTGTGTTCCAATAGTTGGCTGTCTGTTCAGCTTTCTCTTTTTTTAGGTAGTTTATTGTTTAGTGTGCTCTGTTTAAGGGGGTTTGGGGAGTTTCAATACGGCTGAAGTTTAGGGGTTGACTGGATCGGTTATTTATTGATCTTACTTAGGTTTTGAATCTTGGCGTTAGCTTTGGGGGCCAGGGAGGGGGTTAAGCGAGGTTTCACTTTTAGGGGGGTGTTTTTAATTGTTAACTTATTTTTGTTGTTATCCTTAATTTTGACTTTTTCATGTTTAGACTATTTGTTGTTTTATATTTGTTTCGAGAGTTCTTTAGTTCCTACTATAATTTTAATCCTAGGCTGGGGCTATCAGCCCGAGCGGCTGCAAGCCGGTGTTTATATGTTATTTTATACTTTATTCGGGTCTCTTCCTTTGTTGATTTCTTTTTTAAGATTGTACAACTTGGGCGGCACCATAGTAATAAGTTTAAGGGAATGTCCGGAGTTAGAGTTTAGTTTAAGCTTGATTTGGTATGTCGCAAGGGTGGTAGCTTTTGTAGTAAAGTTACCCATGTATTTAGTTCATCTATGGCTTCCCAAGGCGCATGTAGAAGCCCCTGTGGCTGGTTCTATAATTTTAGCTGGGGTCCTACTTAAGCTAGGGGGCTACGGGTTGATTCGTGTTTGTCCTCTTTTTTCTAAGGTGGGAGTTAGTCTTAGTTGAGTTTGAATTAGTTTGGGTTTAGTGGGTGGTATTATTGTGAGTCTGATTTGCTTACGTCAGGGAGATATAAAATCTTTGATTGCTTATTCTTCTGTTGCTCATATGGGCTTAGTTTTATGCGGGCTGATACTTTGCAGCTGGTGGGGGGTTTGCGGGGCAGTAGCCGTGATAGTTGGTCACGGCCTGTGTTCTTCGGGGCTTTTTTGCTTGGCAAATGTAAGATATGAGCGGCTGGGAAGGCGAAGTCTATTTATCAGAAAGGGGCTTTTAAGGTTTATACCTACTTTATGTCTTTGGTGGTTTGCTTTAAGGGTGGGAAATATGGCGGCTCCTCCGACTTTAAATTTATTAGGAGAAGTTAGTCTAATTGTTGGGGTCATTTCGTGGTCGTCTTGGGCCGGTTTGGGGGTGATCTTTTTATCTTTTTTAAGGGCAGCTTATACTCTTTATCTTTTTTCTTTGAGTCAGCACGGTAAATATTTTAGATCTGTTTTTTCTTGTTGTTCTGGCGAAGTTCGAGAGTATTTAGTGTTAATACTTCACTGGTTGCCCTTGAATATTTTAATTCTAGTGGGGTACATGTTTGTTACCATGGTAATCTTGAGGCTTTGAGTTTGTATTCCTTTGGTAAGGTTGTGTTGTGGGGCTCTGGCATTTGTGATGAAGCGAAAACATCTTTTAAATTTACTATTAAGTTTAGAGTTTATTATGGTTAGTATTTTTTGGTTTATGCTTAGGGTAGTAGGGTTCTTAGGGGGAGATTCCTTTTTTTTGATATTTTTTTTAACTTTGGCCGCTTGTGAGGGGGCCCTTGGTTTGGCTTTGTTGGTTTCTATCGTTCGTAGACATGGAAGGGATAATTTCAATAGGTTTAGAATTTTAGGATGTATAGCTGAGAGAAGAATAGTTTTTCTTTTAGGAGTGGCAGTTTGGGGGATTTGATCTTCGCTGGGGCTTTTGAAGTCTGGTTGTAGTTATTTTATAGAGTGGGAGTTGGTTAGTTTAAACGGGGTGAGAATTGAAGTGTCTTTAATTTTTGATTGAATATCTCTGATGTTTTTATCTTTTGTCTGCTTAATTTCTTCTATAGTATTATATTATAGGGGGGGTTATATGAGGGGGGATAGAAATATGAACCGGTTTTTATACATTGTGCTTGGCTTTGTAGCGTCGATGCTGATGTTAATTTTAAGGCCTAATTTAGTGAGGATTTTGTTGGGGTGAGACGGTCTTGGTTTGGTGTCTTATGCCCTAGTAATTTATTACCAGAACGAGAAGTCAGCCGCTGCCGGGATGTTAACGGCGCTATCTAACCGGGTGGGAGATGTTGCTATTTTGTTGGGTATTGCTTTTATGGTGGACTTGGGGGGTTGAAATTTCCTCTTTTATGTTGGGGGAAGACCTTTAGAAAATAGTTTGGTGCTTTGGTTGGTTGTTATTGCTGCGATAACTAAAAGAGCTCAGATTCCATTCTCAGCTTGGCTACCAGCTGCAATGGCAGCTCCTACGCCTGTATCAGCTTTAGTGCATTCTTCTACTTTAGTAACGGCGGGGGTATATTTATTGATTCGGTTTAGGCCTAGATTAACTGGCACTTTGATTAGAGACATTTTATTGTTAATTGGTTGCACTACGATGTTCATGGCTGGCTTGGGTGCTAATTTTGAGACGGATTTAAAGAAAATTATTGCCTTGTCTACTTTAAGGCAATTGGGGGTAATAGTAAGAATTCTTAGTTTAGGTGGTGCTATGTTAGCTTTTTTTCATTTATTGACGCATGCTTTGTTCAAGGCTCTCTTATTCATGTGTGCTGGTTCTATCATTCATAACGTTGGGGGTACTCAAGATATTCGAAATATGGGGAATCTGGTTGGCAGTCTTCCTTTGAGAGTTATGTGTATCAACTTAGCCAATTTATCTTTGTGCGGGATTCCTTTTTTAGCTGGATTTTACTCTAAAGACTTGATTTTAGAAGTGGCATTCATGGGGCCATTAAATGTAATTTGTTTGTTAATATATTGACTGGCAACGGGCTTGACAGTATGCTATAGGTTCCGACTTGTTTATTACAGTTTGAGTGGCTCTTGGAATTTGAGTTGCTGTACTTGCGTAAGAGACGAGGATACTTTAATAAGAACACCGATGAGAGTGCTCAGGCTGGGTGCAGTCATAAGTGGGGCAGCTCTTTCTTGGCTGATTTTTCCTGCTTGTTATATAATTTGTCTAACTCCTGTCTTTAAGTTGTCTGTGTTATTTGTAACTTTAGTCGGGGGGACTATCGGGTATGTACTTAATTTAGTTTCAGAAAGTTGTAATTTGAAATCTTTAGGGTCTTATCATAAGACTGTGTTCTTTGGTTCTATATGATTTTTGCCTTTTTTATCCACCTTGGGGGTGGTTCCTGGGGGATTATCTCTTGGAGGACTTTTTCACCAAATTAGAGATAGGGGGTGATCAGAATATCACGGGGGCCAGGGAATTTATTTTAATTTAAGGGGGCTTAGGCAAGTTCTGCAAGTAATCCAAGAAAATAGGATTAAAATTTACTTATTGGTGATATTAGTTTGAATGGTGGGGCTATCTTTAATAATTATATCAACACTTATTTTTTTATCCCTAAGACTCTTATCGATAGCTTTTTGCTTCTCCTTCCTGACCCACCCCCTAGCCAGGGGCCTAGCGCTAATCATGCAAACTATTCTAGTTTGTAACACAGCTACTCTCATCTCAGGAATAAGATGATTCTCTTATATCTTATTTTTAATTTTTCTAGGAGCTACTTTAGTACTATTTATTTACGTAGCCTCCCTGGCCTCCAACGAAATATTTAAAATTAACTTTAAACTTACTATTATCCTTTTGTTACCCCTTCTAACTATCCCTGTCCTACTTTTCTCTGAAACTCTAATTCTACCTAACAAAGAAACTCTTGAAACATCTTTTTTCTGGTCCCCCCAAGAAATTACATCTATCCAATTTAAATTAAATAGTATGTATAACCCCACTTCTGCCAACTTAACGGCAGTGATCATCCTATACCTCCTCCTATCTCTAGTAATTATTGTCAAGTTAAGATCAAGATTCTTTGGCCCACTTCGCCTCTCC
	M. rosenbergii	ATGATAACAAACCTGTTCTCTAGATTTGACCCAATCTCCACAATGAATCACTTATCTCTGAATTGAGCATCAACAATATTAGGGCTGCTATTCACTCCCTACCCATTCTGAGCCATACCTTCACGCTCTTCACTAATGTGATCCTCAGTAACTACATCCCTGCACAAGGAATTCAAAACCCTCCTAGGACCTACTAACCCAGGAGGAACCATCATGTTTGCATCCTTATTTAGATTCGTCGTGTTCAACAACTTCTTAGGACTCATACCGTACATCTTCACTAGAACAAGGCACATGTCAATAACACTATCTCTAGCCCTACCACTATGAATAGCATTCATACTGTTCGGGTGAATTAATCGAACCCAACACACATTCGCCCACCTTGTCCCAGCCGGGACACCAGGCCCACTTACACCGGTCATAGTATTAATTGAAACCATCAGAAACGTCATTCGCCCAGGAACTCTAGCCATCCGGTTAGCAGCCAACATAATCGCTGGGCACCTCCTTCTAACACTCATAGGAAACACCGGACCTCACTTAGGCCACACAGCCGTATCTATACTAGTACTAGCCCAGATCCTTCTTCTTATTTTAGAAGCAGCAGTTGCTGTGATTCAATCTTATGTATTTGCCGCCGTAAGAACCCTCTATGCTAGAGAAGTAAACATCCCTCAAATAGCCCCCCTATTATGATTAAACCTCTATATATTTTTCACAGTAATACTAGCTCTAATTATTATCTCAGGATACTTCATCAAAACACCCATTAAAATCGATTCCCATGTAACTCCCATAAAAACAGATCAAACAAATTGAAAATGAATGACAGCACCCATACGAAAATCACATCCCCTACTTAAAATCGCCAACGGAGCTTTGGTAGATTTACCTAATCCAGCTAACATTTCTATTCTATGAAATTTTGGTTCTCTACTAGGCATATGCTTAATAGTTCAAATCGCAACAAGACTATTTTTAACTATACACTACACAGCAAATGTAGATTTAGCATTCTCAAGAGTAGCTCACATTTGCCGAGATGTAAAGTATGGATGACTCCTTCGAACAGTACACGCCAACGGCGCCTCATTCTTCTTTATTTGCTTGTACAGACACATCGGACGAGGAATCTACTATGGGTCATTCTTATATATGCACACCTGATCAGTTGGAGTAATTATTTTATTTCTGACTATAGCAACAGCATTTCTAGGATACATACTCCCCTGAGGACAAATA---TTCTGAGGAGCCACTGTAATTACCAACTTAATATCTGCAATTCCATTTGTAGGAACAGACTTGGTACAATGAATTTGGGGGGGATTCGCAGTAAGTAACGCAACGCTAACACGATTTTTCACCTTCCACTTCCTGTCCCCATTCATTATCGCAGTTGCCTCTATAGTCCATATTTTATTTTTACACCAAACAGGATCTAACAATCCCTTAGGAATCTCCAGACAACTAGAAAAAATTCCCTTTCACCCCTACTTCTCGTTCAAAGACATCGTAGGATTCGTAGTCACACTAGCTGCCCTCATCCTCCTCACACTCCTCGATCCTTATCTCCTAGGAGACCCAGACAACTTCATTCCGGCCAACCCCCTGGTCACCCCCGCTCATATTCAACCAGAATGATATTTCCTATTCGCTTACGCAATTCTACGATCAATCCCCAATAAACTAGGAGGAGTTATCGCCTTAGTGATATCAGTAGCCATTTTATTCATCTTACCATTTACACACAAAAACAAATTCCGAAGATTAGCCTTCTACCCAGTCAGACAAATCTTATTCTGATCTATAATTACAATCGTAATTTTATTGACATGAATCGGTGCTCGACCAGTAGAAGACCCTTACATCCTCACGGGACAGATCTTAACAGTCTTATATTTCTCATTCTTCATTATTAACCCGCTAGCAATAGTTGTATGAGACAAACTCATAGACACGCAACGGTGGCTTTTCTCAACAAACCATAAAGACATTGGAACACTATATTTTATCTTCGGAGCGTGAGCAGGCATGGTAGGTACGTCACTAAGACTCTTAATTCGAGCAGAATTAGGGCAGCCGGGCAGACTGATCGGAAATGACCAAATCTACAACGTAATTGTCACTGCCCACGCATTCGTAATAATTTTTTTCATGGTTATACCGATCATAATTGGTGGTTTCGGTAATTGACTAGTACCCCTAATATCAGGGGCCCCAGACATAGCATTCCCACGCATAAACAACATAAGATTCTGACTCCTACCCCCATCTCTAACACTTCTTCTCTCCAGAGGAATAGTAGAAAGAGGGGTTGGCACAGGATGAACTGTTTATCCACCACTAGCGGCCGGTACCGCCCACGCCGGGGCATCGGTAGATCTAGGTATTTTTTCCCTCCACCTAGCAGGAGTTTCTTCAATCTTAGGGGCTGTCAACTTTATTACCACAGTGATTAACATACGAGCCCCAGGAATAACTATAGATCGACTGCCCCTATTCGTATGAGCCGTATTTCTAACAGCCATCCTGCTTCTTCTCTCACTACCAGTTTTAGCCGGAGCCATTACCATACTCTTAACTGATCGAAACCTAAATACATCCTTTTTCGACCCAGCGGGAGGAGGGGACCCTATTCTCTACCAACACTTATTTTGATTCTTTGGGCACCCAGAAGTATACATTTTAACCCTACCGGCCTTCGGTATAATCTCTCACATTGTAAGACAAGAGTCAGGGAAAAAAGAATCATTTGGAACCCTAGGAATAGTATACGCCATAATAGCAATTGGAGTTCTCGGATTCGTTGTCTGAGCGCACCACATGTTCACCGTTGGGATAGACGTAGACACACGAGCCTATTTCACCTCCGCCACAATGATTATTGCCGTGCCGACAGGAATCAAAATTTTCAGATGATTGGCCACCCTTCATGGCACACAATTCACCTACAGACCCTCCTTAATCTGAGCCCTAGGATTTATTTTCCTATTCACCATAGGAGGACTAACAGGAGTAGTCCTCGCTAACTCATCTATTGACATCATCCTCCATGACACATACTACGTAGTTGCTCACTTTCACTACGTTCTATCCATAGGAGCCGTATTCGGCATCTTCGCAGGAATCGCTCACTGATTCCCCCTATTCACAGGCATATCTCTTCACCCCAAATGACTAAAAATCCACTTCACAACAATGTTCATTGGAGTCAATCTCATCGTCTTTCCTCAACACTTCCTAGGACTAAATGGTATACCCCGACGATATTCAGACTACCCAGATGCCTACACAACGTGAAACGTCGTATCTTCAATTGGATCATCAATCTCCCTAATCGCAGTGTTAGGATTTATCATAGTAGTATGAGAGGCATTAACATCTAAACGACCCGCCCTATTCTCTTGATTCATACCAACTTCTATCGAGTGACAACACAACTTCCCACCAGCAGATCACAGATACATAGAAATCCCCCTAACAGCTAACNNNNNNNNNNNNNNNNNNNNNAACCTCCAAGACGCAGCATCCCCTCTCATAGAACAACTAATCTTCTTTCACGATCATGCAATACTAGTTCTTATTCTAATCACCACCTTAGTCGGATTCATACTCTCATCTCTACTTTTCAACTCACTAACAAACCGAATCCTACTAGAGCACCAAACTATCGAGACAATTTGAACAATCCTACCTGCAATTATCTTAATCTTCATTGCCCTCCCATCACTGCGTCTCCTATACCTGCTAGACGAAGTAAATAACCCTAGAGTAACTTTAAAAGCTATCGGACGGCAATGATATTGAAGATACGAATATTCAGATTTCACACAAATCAGATTTGACTCATACATAGCATCAAGACAAGACATCTCAGAAAGAGAGTTTCGACTCTTAGAAGTAGATAATCGAAGAATCTTACCCATAAACACCCAAATCCGAGCCCTCATTAGAGCAGGAGATGTAATTCACTCATGAACAGTCCCAGCCTTAGGGGTAAAAGCAAGCACAGTGCCAGGCCGACTAAATCAAATTAAATTCCAAATTAACCGACCAGGGCTGTTCTACGGGCAATGTTCAGAAGTTTGCGGAGCTAATCACAGATTCATACCTATTGTCGTAGAAAGAACTTCAATTAAATCCTTCTTAAACTGAATTTCATTTAACAGTGATAAC---ATGCCAAAACACGGACACCGTGCCTACCACCTAGTAGACGTCAGACCGTGACCCCTTACCGGATCCATTAGAGCCATAATACTTACCACAGGACTTGTAAAATGATTCCACCAATTTAACATAGACCTTTTAATCCTAGGAGTCGTTGCAACATTACTAACAATAATCCAATGATGACGAGACATTACACGAGAAGGAACATATCAGGGCCTACACGCGTCAAAAGTGGTCGACGGCCTCCGGTGAGGAAAGATTTTATTTATTGCCTCCGAAGTCCTCGTTTTCTTTTCATTCTTCTCAGCTTTTTTCCATAGCAGACTGTCCCCCACGGTGGATCTAGGAACATGCTGACCACCAGCAGGAGTCATCACCCTCAACCCATTCCAAATTCCCCTTCTAAACACAGCAATTTTACTGGCCTCAGGAGCCACTGTAACTTGAGCTCACCATGCTCTTCTTGCCTCTAATCACACCCAAGCCCTTCAAAGTTTGGCACTCACTGTCACCTTAGGTATATACTTCACAGCCCTACAAGCTATAGAATACAACGAATCCCCTTTCACAATTGCAGACTCTGTTTACGGATCAACGTTCCTCGTAGCCACAAGGTTCCACGGGCTTCATGTAATTATTGGATCCTGCTTCCTTCTTGTATGCCTCTACCGAATATACATATGCCACTTCTCTTCAGCCCACCACTTTGGCTTTGAAGCAGCCGCCTGATACTGACACTTCGTAGACGTAGTATGACTATTCCTCTATATCTCAATCTACTGATGAGGAGGAATAATTTTGATTAAGTTGGTTAGTTATTTAATTTTAGTGATTTTAGTTTTGGTTTCTGTAGCTTTCTTTACATTACTTGAGCGTAAGACCCTAGGTTATATTCAGATTCGTAAGGGCCCTGATAAAGTAGGCTATGCTGGTTTATTACAGCCTTTTGCTGATGCTGTTAAGTTATTTACTAAAGAGCAAACTTTTCCTACCATGAGTAATTTTATTCCTTATTATTTGTCTCCTGTGTTTAGGTTATTTATTGCCTTGGTTTGTTGGTGTTTAATGCCGTACGAGTTGGGATTGTTTTGTTTTGAGTTCGGTGTTTTGTTTTTTCTCTGTTGCACGAGAGCAAGAGTGTATTCTACTATGGGCGCCGGTTGGGCTTCTAATTCTAAGTATTCTCTTTTGGGTTGTCTTCGTGCTGTTGCTCAGACTATTTCTTACGAGGTGAGTCTTGCTTTGATTCTATTAAGCATGTTGTTTTTGGTAGGTGGTTTTGATTTGAGATTGTTTGAGAGGTATCAGCGTTATTGTTGGTTTTTTATTTTAGGGTTTCCTTTGGCTTTGTTATGGTTTGCTTCTTGTTTGGCTGAAAGTAACCGAACTCCTTTTGATTTCGCGGAAGGTGAATCTGAGTTAGTGTCAGGATTTAATACCGAGTACAGAGGAGGAGGATTTGCTTTAATTTTTATAGCTGAGTATGCTAGGATTTTGTTTCTGAGAGCTCTTTTTTCTATTATTTTCTTAGGGAGTGGACTTGTTTCCTTACTGTTTTATGTGAAAATTATGTTTATCGGTTTCTGTTTTGTATGGGTGCGTGGCACTTTACCTCGGTTCCGTTATGACAAGTTGATGTATCTTGCTTGAAAAAGGTTTCTTCCTGTGGCGTTAAATTATTGTATTTTTTTTATAGGGTTGAAGGTTTTTTTGGAGGTTACCCTAGTAATTCTACTAATCCATCCTTCGACACTATTATTCCTTTCAACACTTATCACAGGGGCTGTAATTGCTATCTCCTCACCCTCATGGTTTATTAGCTGAGTGGGACTTGAACTTAACCTCCTCTCCTTCATTCCTCTAATTTTCTCAAAACAAAACACCTTTTCTTCGGAAGCTGCTTTAAAGTACTTTCTAGTGCAAGCGATAGGATCAGCAGTACTACTAGCAAGAGCCTCCACCCTTTTAATCGCGACCGACACCTCTAAAATAATTATTCTTTGTGCTCTCCTCCTCAAGATAGGAGCAGCCCCCCTCCATTTTTGGCTCCCCCCAATCATACAAGGCATCTCATGACCTCAATGTATTATTTTAATAACTGTTCAAAAAGTAGCTCCAATGGCGATAGTGACCTACACCTTGTCACCAAGAACTCTAACAACCATCACAGGAGCCTCCATTATATCTGCAATCTTAGGAGGAATTGGAGGTCTCAACCAAACACTCCTGCGAAAAATTATAGCCTATTCGTCTACCAGCCACATAGGCTGAATACTGGCCGCCATCTCTTTAAACACTACCATTTGAGCCAATTATCTACTAATCTACAGGATTATCTCTGCCTCGCTGGCAATCATAATAAATCAAAATCAACTTTACCACATCAAACAACTCATATCGGTTTCCTACTCCCAAATAAATAAAATTAGAGTTTTTCTAAGCTTGTTTTCTCTAGGTGGACTACCGCCATTTCTAGGATTCCTACCCAAACTAAGAGTCATTAAAGAACTAACGAGACAAACTTCCATCCTATGGGTCAGATCCCTGACCATAAGAGCCCTAATCACACTATTCTTCTATACTCGAATCTCGATCACCTCTCTCACCTTAAAATCACCAAAAATAACAACATTCAGACCCACGCATTCGCAGAGAATGGCAGTATTCAGACTAATCAACCTGACACCAATTCTGTTCCCCCTGGCCCTTATAATTCAATTCATGCTAATCACAATCGTCCTTATCAGCATCATTCTAGCTATCTCAACAGCAGTCATACTCATCTCCACCCTCTTAGCAAAAAAAACCATTGCTGATCGAGAAAAAAGATCCCCATTCGAGTGTGGGTTCGACCCAAAAGGATCTGCTCGCATGCCCTTTTCCTTACGATTTTTCTTAATCGCTATCATTTTCTTAATTTTCAACGTGGAAATTACCCTCTTACTCCCCCTAACCACTATCATTACCTTTACAAACGTAAAAACATGAACCGTAACAGGCTTATTCTTTCTCCTTGTTCTACTCCTAGGGCTCTATCATGAGTGGGCGCAAGGGGCTCTAGAATGATCAGAGATGTTAAAGTTTATTTTGATGGTTTTGTTGATAACTTTGGTAGTTGATAGATGATTAGCTGTGCAGGTATCTTTATTTGTGGCCAGTTTTGTATTCGGGGTCTATTCACTTAATGGGTTCTCTTTTTCTTGCTTAGGTCTTGGGTTTGGGTTGGATTATATTGGGTACATTTTAATTTTATTAAGTTTTTGGATTATGGCTCTTGTTGTCAGAAGAAGACAGAAGGTTGAAAATTTTAAGGATTTTGACAAAGTGTTCTTGTTGGTTAATGTCTTTTTGTTATTGAGTTTGGTGCTAACTTTTTCTTGTCTTGATTATTTAATATTTTATGTTAGTTTTGAAAGTTCTTTAATTCCTACTATAATTTTAATTCTAGGATGAGGATATCAGCCTGAGCGATTGCAAACCAGTGTATACATATTGTTTTACATTTTGTTTGGGTCTTTGCCTTTATTAATTTCTATTTTGAGTTTGTATAGAAGTGGAGGCTCTGTGACTTTTGGTTTGTCTTTGGTTCCTGATTGTAGGGCGAGGCTACTGGGGGTTTGGTATGTTTGTAGGATTATGGCTTTTATCGTTAAGCTTCCAGTTTATTTAGTTCATTTGTGATTACCTAAAGCTCATGTGGAAGCTCCAGTGGCCGGGTCTATGATTTTGGCTGGTGTTCTGTTGAAATTAGGTGGGTATGGTTTGGTACGTGTATGTCCTCTTTTTGTTCATTCAGCTGTAACTTTCAGGTGATTGTGGGTCTCGGTGGGCCTGTTGGGGGGAATTTTTGTGAGTTTCATTTGTTTACGTCAGACTGATATCAAGGCTTTAATTGCTTATTCTTCTGTGGCACATATGGGGTTGGTATTATGTGGCCTTAGTGTTTTCAGGTGGTGGGGGCTGTCTGGTGCTGTTTCTGTGATGGTGGGACATGGTCTTTGTTCTTCCGGTTTATTTTGTTTGGCTAACATAGTGTATGAGCGTCTGGGAAGACGAAGGTTGTTGGTTAGAAAGGGTCTACTTAACTTTATGCCTACTATAGCTTTGTGGTGATTTTTACTGAGAACTGGCAATATAGCTGCGCCTCCTACAGTTAATTTATTAGGTGAGATTAGTCTTATTTTAAGTGTAGTTTCTTGGGCGTTGTTGGCAATACTTCCGGTTGCTCTTCTTTCTTTTTTAAGAGCTGCTTATAGGCTTTATATGTTTTCTTTAAGTCAGCATGGGAAATATTTTAGAGCTTTGTTTTCTTGTTGTTCTGGTAAGGTTCGGGAGTATTTAGTTTTAATGCTTCATTGATTGCCTTTAAATATTTTAGTGTTGAAAGGTTCGATTATGGTTTGCATGACAATTTCCAATTTTTGACTCTACGTTCCTTTGTTCTGTTTGTGCTGTGGCTTGTTGGCTTTTGTGGGTAAGCGGAAGCATTTATTAAATGTGCTGTTGAGTTTAGAGTTCATTATAGTAAATATTTTTTGGTTTATGGCTCAGGCTTTCGGTCATTTAGGGGGGGATTTATATTTCGTGTTGTTTTTTCTTACTCTTGCTGCTTGTGAGGGGGCCCTGGCTTTGGCTCTTCTTGTTTCTATCGTTCGTAGCCATGGTAGTGATAATTTTGGGAGTTTTAATGTTTTAAGATGTATGAATTTAAGGAGTATAGTATTTTTATTGATCGTATCTGTCGTTAGTTTAGTTACTTCTTTGAACTTGCTTTTTTCTGGTTGCTGTTATTTTTTGGACTGGGAGTTGGTCAGGATTAATAGGGCTAGCGTTGAAATGGCTTTAATTGTTGATTGAATATCGATGATGTTTATGTCTTTTGTTTGTTTTATTTCTTCTATAGTTTTATTTTATAGAGGTGGTTACATGTCTGGAGATCATAATATCGGGCGTTTTATATACTTAGTTTTAGGATTTGTTCTCTCTATGCTTTTATTAATTATTAGTCCCAACATAATTAGTATTTTGTTGGGTTGAGACGGCCTAGGGTTAGTGTCTTATGCTTTAGTCATTTATTATCAGAATGAAAAATCTGCTGGTGCTGGAATGTTGACTGCTTTATCAAATCGGGTTGGTGATGTCGCTATTTTACTTGGTATCTCTTTGATATTGAGTTTAGGGGGCTGGAATTTTTATTTTTATGTCGGTGGGGAGTCTATCGCTAATAGATATGTTATTTTTTTGGTTGTGTTGGCGGCTATAACTAAAAGAGCTCAAATTCCATTTTCCGCTTGACTTCCTGCTGCGATGGCAGCTCCGACCCCTGTTTCTGCTTTAGTCCACTCTTCGACACTGGTTACTGCTGGGGTTTATCTTTTAATTCGGTTTAGTCCTAGGTTGATGTCTTCTTTTGCTAGTACTTTGTTGCTGTTTTTGGGGTGTTTAACCATGTTTATGGCCGGGTTAGGGGCTAATTTTGAAACTGACTTGAAGAAAATTATTGCTCTTTCTACTTTAAGTCAATTGGGTGTAATAATTACTATCTTAAGGTTGGGTTGGGCTACTTTGGCTTTCTTTCATCTTTTAACTCATGCTTTGTTTAAAGCTCTTTTATTCGTGTGTGCTGGGTCTATTATTCATAGGGTTGGGGATTATCAGGATATCCGAATAATAGGGGGGTTAGTCAATTTTATGCACATTAGGGTGATATGCATTAATTTGGCCAATCTTGCTCTTTGTGGTTTTCCTTTTTTAGCTGGGTTTTATTCTAAGGATTTAATTTTAGAAGTGGCTTTTTTAAATCCTTTGAATGAGGTTTGTTTTTGATTATTAGCTTTGGCCACTGGTCTTACTGTTTGTTACAGGTTTCGTCTGGTTTACTATAGGCTTAGTGGAGATTATAATTTGAGTTCAGTTTCTTCAGTAAGTGACTCTGATGTCTTAATGACTTGGCCTATGCTTGGATTGAGAGCTGGGGCTGTAGTGGGTGGGGCTGCTGTCTCTTGACTTGTGTTTCCAGCTCCTGTTATAATCTGTTTAACTCTTCCTGTGAAATTGCTTGCTTTAGCTGTTAGTTTAATCGGGGGCTTTGTTGGATATGTTTTGAATTTGATGGTAGAAAACTATAAGCTTAAGTCTTTAAGATTGTATCCTGTGGTTGTGTTTTCTGGTTCCATGTGGTTTATGCCCCTACTCTCTACTATTGGTGTCAGGCGGAAGGTTTTAGGGGGCGGCTCCGTTTACTCTCAGTTGGGAGACGGTGGTTGATCTGAGTATTACGGCGGACAGGGTATTTATAGAACTTTAATGAAATCTTCTGGTTATCTTCAATCTGTTCAGGAAGATAGAATTAAAACTTATTTAGTGATTTTACTGGTTTGATTAGTGGGGTTACTTTTAATTATCATCAACACATTGCTTCTATCTTCTTTTTTACTAATATCCTCTTCAATTTGCTTCACTCGTATAACGCACCCCTTAGCCATAGGACTAACACTAATCCTCCAAACTATTTTAATCTGTGTATCTGCAGGCCTTTTATCAAAATTCATATGATTCTCTTATACCCTATTTTTGATTTTTCTAGGAGCCACACTAGTCTTATTCATTTACGTAGCCTCCATTGCCTCAAATGAAACATTCAAGCTATCAATTAAAATAATTTCAGCTTTCACTCTACCCCTATCTATAATACTCATTTTACCTTTCACACACCAAATAATAACTCCAACTAAAGACTCTGCAGAGCTCTCATTCCTAAGAAGCCTTCAAGACATACAATCAACACAAATATCACTCAGGCACATATACAATCCTACCACAGCTACACTCACAGGAATAATCATCTTATATCTTCTATTAACCCTTATCGTCGTAGTCAAACTAAGATCAACCTTTTCAGGACCTCTCCGAACATCC
	M. lanchesteri	ATGATAACAAACTTATTCTCAAGATTTGACCCAATCTCAAGAGTTAACCAATTATCTTTAAACTGAATCTCAACACCTCTAGGCCTTCTATTTATTCCCTATTTATTCTGAGCTATGCCTTCACGTTCTTCTTTAATATGGTCATTAGTAACCTCATCATTACATAAAGAATTCAAAACTTTATTAGGACCTACTAACCCAGGAGGAACCATCGTATTTGTATCTTTATTTACATTTATTGTATTTAACAACTTCTTAGGACTTATACCTTATGTATTCACTAGAACAAGTCATATATCAATAACATTGTCTTTAGCACTTCCCTTGTGGATGGCATTCATATTATTTGGGTGAATTAACCGAACACAACACATATTTGCCCATCTTGTTCCAGCTGGAACGCCAGGCCCACTCACACCAATCATAGTATTAATTGAAACTATTAGAAACGTAATTCGCCCAGGAACTCTTGCCATTCGACTAGCTGCCAACATAATTGCGGGGCACCTCCTCCTAACACTTATAGGAAATACTGGACCTCATTTAAACCACACAGCAGTTTCTATACTAGTATTAGCTCAAATCCTTCTTCTCATTTTAGAAACAGCTGTTGCTGTAATCCAATCTTACGTATTTGCAGCTCTAAGAACTTTATATGCTAGAGAGGTAAACATCCCTCAAATAGCCCCCTTATTATGATTAAATCTTTACATATTTTTCACAACTATGTTAGCCCTAATTATTATCTCAAGATATTTCATTAAAACGCCTGTTAAAATCGACTCTCATTCTGACCCAATTAAAACAAATCAAGCCAATTGAAAATGAATGACGACACCTATACGTAAATCACACCCTTTATTTAAAATCGCCAACGGAGCATTAGTAGATCTACCTACCCCAGCCAACATTTCCATTTTATGAAATTTTGGATCCTTGTTAGGTATGTGCCTAGTAGTCCAAATTGCAACAGGGTTATTTTTAGCCATACATTACACAGCAAACGTAGATTTAGCATTTTCTAGAGTAGCTCATATTTGTCGAGATGTAAACTACGGTTGACTTCTCCGAACGGTACACGCCAATGGAGCTTCATTTTTTTTTATTTGCTTATACAGACACATTGGACGAGGAATATATTACGGCTCATTTCTCTACATACACACCTGATCAATCGGAGTAATTATTTTATTTTTAACCATAGCAACAGCTTTTTTAGGGTATGTTCTCCCCTGGGGACAAATATCATTTTGAGGAGCTACTGTAATTACTAACCTTATATCTGCAATTCCATTTGTAGGAACAGACCTAGTCCAATGAATTTGAGGCGGATTCGCAGTAAGTAACGCAACACTAACACGGTTTTTCACCTTCCATTTTTTATTCCCCTTTATCATTGCAGCTGCCACTATAGTGCACATCTTATTTTTACACCAAACAGGCTCTAATAATCCCCTAGGAATCTCTAGACAATTAGAAAAAATCCCCTTCCACCCTTACTTTTCATTTAAAGATATTGTAGGATTTGTAGTCACATTAGCTGCACTAATCATTCTTACACTTCTAGATCCATACCTTTTAGGAGACCCAGATAATTTTATTCCTGCAAATCCCCTAGTTACCCCAGCTCATATTCAACCAGAATGATATTTTTTATTTGCTTATGCAATTCTTCGGTCAATCCCTAATAAATTAGGAGGAGTTATTGCCTTAGTAATATCAGTAGCTATTTTATTCATCTTACCATTTACCCATAAAAACAAATTCCGGAGATTAGCTTTTTACCCAATTAGACAAATTTTATTTTGATCAATAATTAGAATTGTAATTTTATTAACATGAATTGGGGCACGACCAGTAGAAGACCCTTATATTCTCACAGGTCAAATCTTGACAATCTTATACTTCTCATTCTTTATTATTAACCCACTAGCTATAATAATATGAGATAAATTAATAGACACGCAACGATGGCTTTTCTCAACAAACCATAAAGACATTGGAACTTTATATTTTATCTTCGGAGCATGAGCAGGTATAGTAGGCACATCATTAAGATTATTAATTCGGGCCGAACTAGGACAGCCAGGAAGACTAATTGGAAACGACCAAATCTACAACGTAATTGTTACTGCCCACGCATTTGTAATAATTTTTTTTATAGTAATACCAATTATAATTGGTGGATTTGGTAACTGACTAGTACCTTTAATATTAGGAGCACCAGATATAGCATTCCCACGTATAAATAACATAAGATTCTGGCTACTACCGCCCTCTCTAACACTTCTCCTATCCAGAGGTATAGTAGAAAGAGGAGTTGGCACAGGATGAACAGTCTATCCACCCTTAGCAGCTGGCACCGCCCACGCCGGAGCTTCAGTAGACTTAGGTATTTTTTCTCTTCATTTAGCAGGTGTTTCTTCAATTTTAGGAGCCGTTAATTTTATCACTACAGTAATTAACATACGAGCCCCAGGAATAACTATAGACCGATTACCCCTATTTGTGTGATCAGTTTTTTTAACTGCTATTCTTCTTCTTCTCTCATTACCAGTGCTAGCTGGGGCTATTACTATACTTTTAACAGACCGAAACTTAAACACATCTTTTTTTGACCCCGCAGGAGGAGGAGACCCCATTCTTTATCAACATTTATTTTGGTTCTTTGGCCACCCCGAAGTATATATTTTAATTCTACCCGCCTTCGGTATAATCTCCCATATTGTGGGACAAGAATCAGGGAAAAAAGAATCATTTGGGACTCTAGGAATAGTGTATGCTATAATAGCAATTGGAGTTCTTGGATTTGTGGTATGAGCCCACCACATATTTACCGTTGGGATAGATGTTGACACACGAGCATATTTCACCTCTGCTACAATAATTATTGCTGTACCAACAGGAATTAAAATTTTCAGATGATTAGCTACCCTTCATGGCACACAATTCACATTCAGACCCTCCTTAATTTGAGCTTTAGGATTTATCTTCCTATTCACTATAGGAGGATTGACAGGAGTAGTTCTAGCTAACTCATCTATTGATATTATCCTTCACGATACATATTATGTAGTAGCCCACTTTCACTATGTACTATCAATAGGAGCAGTATTTGGTATTTTTGCAGGAATTGCTCATTGATTCCCCCTTTTCACAGGATTATCTCTACACCCTAAATGATTAAAAATCCATTTCACAACAATATTCATTGGAGTTAATCTCACCTTCTTCCCCCAACACTTCCTAGGTCTAAACGGAATACCTCGACGATATTCAGATTATCCAGACGCCTACACAACATGAAATGTAATTTCTTCTATTGGATCTTCAATCTCCTTAATCGCAGTATTAGGATTTATTGTAGTAGTATGAGAAGCTCTTACATCTAAACGACCAGCCTTATTCTCCCTATTTATACCTACTTCCGTTGAGTGACAACACAACTTTCCCCCAGCGGACCACAGATATATAGAAATCCCCCTAACAGCTAACATGGCAACATGGAAAGCCCTCAACCTTCAAGACGCAGCATCCCCACTCATAGAACAATTAATTTTTTTTCATGACCACGCAATATTAGTTCTTATTCTAATTACCACTTTAGTAGGATTTATATTATCTTCCTTATTTTTCAACTCATTTACAAACCGAATTCTCCTAGAACACCAAACCATCGAAACAATTTGAACAATCCTACCAGCAATTATTTTAATCTTTATCGCCCTACCATCACTACGTCTTCTTTATTTATTAGACGAAGTAAATAACCCTAGAGTGACATTAAAAGCTATTGGGCGACAATGGTATTGAAGATATGAATACTCAGATTTTACACAAATTAGATTTGACTCATATATAATATCAAGACAGGATATCTCAGAAAGAGACTTCCGACTCCTAGAAGTAGATAACCGAACGATCTTACCGATAAATACCCAAATTCGAGCCCTAATTAGAGCTGGAGATGTCATTCACTCATGGACAATTCCAGCTTTAGGAGTAAAAGCAGACGCAGTCCCAGGCCGGCTAAACCAAATCAGATTTCAAATCAACCGTCCAGGATTATTCTATGGACAATGCTCAGAAATCTGCGGGGCCAACCACAGATTTATACCCATTGTTGTAGAGAGAACTTCAATTAAATCCTTCTTAAATTGAATTTCTTCTAACAGCAACAAC---ATGCCAAAACACGGACACCATGCCTATCACTTAGTAGACGTTAGACCATGACCCCTTACTGGATCCATTAGAGCTATAATACTCACAACAGGACTTGTAAAATGATTTCACCAATTCACTATAGACCTACTTACATTAGGGCTCATCGCAACATTATTAACAATAATCCAATGATGACGAGACATTACCCGAGAAGGAACTTATCAAGGACTTCATACATCTAAAGTAGTTAATGGACTCCGCTGGGGAATAATTCTATTTATTGCCTCAGAAGTTCTATTCTTTTTTTCATTTTTCTGAGCATTCTTTCATAGAAGACTATCACCTACAGTAGAACTAGGAACATGCTGACCACCAGCAGGAATTAACACTTTCAACCCATTTCAAATCCCCCTTTTAAACACAGCAATTTTACTAGCTTCAGGGGCTACTGTAACCTGAGCTCATCACGCTCTTCTTGCCTCAAACCACACCCAAGCCCTTCAAAGATTAGCACTTACAGTTACCCTAGGAATCTACTTCACAGCCCTTCAAGCCATAGAATACTACGAAGCCCCTTTCACAATTGCAGACTCTGTATACGGTTCGACATTTTTTGTTGCTACAGGGTTCCACGGGCTTCATGTAATCATCGGATCATGCTTTCTTCTTATCTCTCTATACCGAATATATATATGCCATTTCTCCTCTGCCCATCATTTTGGCTTTGAAGCAGCCGCCTGATATTGACATTTTGTAGATGTAGTATGACTATTCCTATATATCTCAATCTACTGATGAGGGGGGATAATGTTGATTAAATTAATTAGTTATTTAATTTTAGTGATTTTAGTTTTAGTATCTGTTGCTTTTTTTACATTATTAGAGCGTAAAGTTTTAGGATATATTCAAATTCGTAAGGGCCCTAATAAAGTAGGTTACGCTGGGCTGTTGCAACCTTTTGCTGATGCTGTTAAGTTGTTCACTAAAGAGCAAACATTCCCTACTATAAGTAATTTTATTCCTTATTATTTATCCCCTGTATTTAGTTTATTTATTGCTCTGATTTGTTGGTGTTTAATGCCTTACGAGTTAGGTTTATTTTCTTTTGAGTTTGGTATTTTGTTTTTTTTGTGTTGTACGAGAGCGAGAGTATATTCTACTATAGGAGCAGGTTGGTCTTCTAATTCTAAATATTCTCTTTTAGGTTGTCTTCGTGCTGTTGCTCAGACTATTTCTTATGAGGTGAGTCTTGCTTTGATTTTATTAAGCATATTATTCTTGGTGGGTGGCTTTAATTTAAGATTATTTAGAAGGTATCAACGTTATTGTTGATTTTTAATTTTAGGCTTTCCTTTAGCTTTACTATGGTTTGCTTCTTGTTTAGCTGAGAGTAATCGAACTCCTTTTGATTTTGCGGAGGGTGAGTCTGAGTTAGTATCAGGATTTAATACTGAGTATAGGGGGGGCGGATTTGCTTTGATTTTTATAGCTGAATATGCTAGAATTTTGTTTTTGAGGGCTTTGTTTTCTATTATTTTTTTAGGAAGTGAACTTGTTTCCTTTATATTTTATATTAAAGTTATATTTATTGGATTTTGCTTTGTGTGGGTACGGGGAACACTACCTCGATTCCGTTATGATAAGTTAATATATCTTGCTTGGAAAGGGTTTCTTCCTGTGGCTTTGAATTACTGTATTTTTTTTATAGGGTTAAAAGTTTTTTTGGAGGTTATCCTAACAATTTTACTAATTAATCCTTCAACAATACTATTTTTTTCAACACTTATTACAGGAGCTGTAATTGCCATTTCCTCATCTTCTTGGTTCATCAGGTGAGTGGGACTTGAACTAAATTTACTTTCTTTCATTCCCCTAATCTTTTCAAAACAAAACACTTTTTCTTCGGAAGCTGCACTAAAATATTTTTTAATTCAAGCCATAGGCTCGGCAGTTCTTCTAGCAAGAGCCTCTACTCTATTAATTATAACTTTTACCTCTAAAATAATTATTTTATGTGCACTTTTACTTAAAATAGGGGCTGCTCCTCTCCACTTCTGATTACCTCCAATTATACAAGGCATTTCATGACCACAATGTATTATTTTAATAACAATTCAGAAAATTGCACCTATAGCAATAATCACATACATCCTGTGCCCAAGAACACTAACAATTATTACAAACGCTTCTATTATATCTGCAATTCTAGGCGGAATTGGTGGGCTTAATCAAACACTTCTCCGCAAAATCATAGCTTACTCATCCATCAGACATATAGGATGGATGCTAGCTGCTATTTCCTTAAACACCTCTATCTGAGCTAACTACCTTTTAATTTATAGTATTATTTCTGCTTCATTAGCCATCATAATAAATCAAAATCAAATCTATCACATCAAACAACTTATATCATTGTCTTACTCTCAAATAAGTAAAATTAGAGTTTTCTTAAGTCTATTTTCCTTAGGAGGCTTACCTCCATTTTTAGGATTTTTACCTAAATTAAGAGTCATTAAAGAATTAACCATACAAACTTCTATTCTTTGAGTCAGATTTCTAACAATAAGAGCTCTAATCACCTTGTTCTTTTATACACGAATTTCAATTACTGCCCTCACCTTAAAATCACCTAAAATAACAACATTCAGGACAGCCCACTCTCAAAGAATAGCAGTATTTAACTTAATCAACCTTACACCAATTTTATTCCCCCTAACTATTATAATTCAATTTATGCTAATAGCAATTACCCTAATCATCATTATTCTCATTATTTCAACAGCAGTTATACTCATCTCTACCCTTCTAGCAAAAAAAACTATTGCTGATCGGGAAAAAAGATCACCATTCGAGTGTGGGTTTGACCCCAAAGGATCTGCTCGATTACCCTTCTCTCTACGATTTTTTTTAATTGCTATTATTTTTTTAATTTTCGACGTAGAAATCACCCTCTTATTACCCCTAACTACTATTATTACTCTCTCAAATGTGAAAACATGAACCATAACAGGCTTATTTTTTCTGTTTATTCTACTCTTAGGGCTCTACCACGAATGAACACAAGGAGCCTTAGAATGATCAGAAATGTTAAAGTTTATTTTAATAGTTTTATTGATAACTTTGGTGGTAGATAGGTGGATTACCGTGCAGGTGTCTTTATTTTTAGCTAGTTTTATATTCGGAGTCTATTCGCTTAATGGGTTTTCTTTTTCTTGCTTGGGCTTAGGTTTTGGAATAGATTATATTGCTTATATTTTAATTTTATTGAGTTTCTGAATTATAGCACTTGTGGTTGGTAGGAGGCAGAAGATTGAAAATTTTAAGGATTTTGATAAGATATTTTTATTAGTTAATGTGTTTTTATTGTTGAGTTTAGTATTGACTTTTTCTTGTCTTGATTACTTAATATTTTATATCTGTTTTGAGAGTTCTTTAATTCCCACAATAATTTTAATTTTAGGCTGAGGGTATCAGCCTGAGCGATTACAGGCAGGTGTATATATATTATTTTACACTTTATTTGGGTCTTTACCTCTACTGATTTCTATTTTGAGCTTGTATAGCACGGGGGGTTCAGTGACTTTTGGTTTGTCTTTTGTCCCTAATTGTAGTGTTAGTTTATTTGGTGTGTGATATGTTTGTAGAGTCATGGCTTTTATTGTTAAGCTTCCAGTTTATTTAGTTCATTTATGGCTACCTAAGGCGCACGTGGAGGCCCCAGTGGCAGGGTCTATAATTTTAGCTGGTGTTTTATTGAAGTTAGGTGGTTATGGTTTAGTTCGTGTTTGTCCTCTTTTCATTCACTCAGCTGTAGATTTTAGGTGGCTGTGGGTTTCAGTAGGCTTGCTAGGGGGGATTTTTGTGAGTTTTATATGTTTACGTCAAACTGATATTAAAGCTTTGATTGCTTACTCTTCTGTTGCTCATATAGGCTTGGTGTTATGTGGTCTTAGTGTTTTTAGTTGATGGGGGTTGTCTGGCGCTGTTTCTGTGATAGTAGGTCATGGTCTTTGTTCTTCCGGGTTGTTTTGTTTGGCTAACATGGTGTATGAGCGCCTAGGAAGACGGAGTTTATTTATTAGAAAGGGTCTTCTTAGTTTTATACCTACTATAGGTTTATGGTGGTTTTTACTAAGAGCTGGTAATATAGCAGCTCCTCCTACAGTCAATTTGTTAGGTGAAATTAGGCTTATTTTAAGAGTAGTTTCTTGGGTAGTTTTAACAATACTTCCAGTCGCTCTTCTTTCTTTTTTAAGAGCTGCTTATAGGCTTTATATGTTTTCCCTAAGTCAGCACGGTAAATATTTTAGGGCTTTGTTTTCTTGCTGTTCTGGTAAGGTTCGAGAATATTTGGTTTTAATGCTTCATTGACTTCCTTTAAATATTTTAGTGTTGAAGGGTTCAATTTTTATTTATATGATAATTTTTAATTTTTGGCTTTATGTACCTTTATTTTGTTTATGTTGTGGTTTATTGGCTTTTGTGGGTAAACGAAAGCATTTATTAAATGTGTTGTTAAGTTTAGAGTTTATTATAGTGAATATTTTTTGGTTTATGGTTCAAGCTTTCGGTTATTTAGGGGGAGATTTATATTTCGTTTTATTTTTTCTTACTCTTGCCGCTTGCGAAGGAGCTTTGGCCTTAGCTCTTCTTGTTTCTATTGTGCGTAGTCATGGTAGAGACAATTTTAGAAGGTTTAATGTTTTAAGATGTATAAATTTAAGTAGTATGGTATTTTTATTGATTACATCTGTTGTCAGATTAATTACTTCTTTAAATTTACTCTTCTCCAGCTGCTCCTATTTTTTAGATTGAGAGTTGGTTAGAGTTAATAGAGCTAGAATCGAAATAGCTTTAATTATTGATTGAATGTCAATAATATTTATATCTTTTGTTTGTTTTATTTCTTCTATGGTTTTGTTTTATAGGGGTGGTTATATGTCTGGAGATTATAATATTGGGCGTTTTATATATTTAGTCTTAGGGTTTGTTCTTTCTATGCTTTTGTTAATTATTAGCCCTAATATAATTAGTATTTTATTAGGTTGAGATGGTCTTGGTTTAGTGTCTTATGCTTTAGTTATTTATTACCAAAATGAAAAGTCTGCTGGAGCTGGGATGTTGACTGCTCTATCGAATCGAGTTGGTGATGTAGCAATTTTACTTAGTATTTCTTTAATGTTAAGTTTGGGGGGTTGAAATTTTTCTTTTTATGTCGGTGAGGAGTCCATGGCTAGAAGGTATGTAATTTTTTTGGTTGTATTGGCTGCAATAACTAAAAGAGCTCAAATTCCATTTTCTGCTTGGCTTCCTGCTGCTATAGCGGCTCCAACTCCTGTTTCTGCTTTAGTGCATTCTTCAACATTGGTTACTGCTGGGGTTTACCTTTTGATTCGGTTTAGCCCAAGACTTATGTCTTCCTTTGCTAGCACTTTATTGCTTTTATTAGGGTGCTTGACTATGTTTATAGCGGGGTTGGGGGCTAATTTTGAGACGGATTTAAAAAAAATTATTGCTCTCTCCACTCTAAGTCAGTTAGGTGTAATAGTTACTATTTTAAGATTAGGTTGGGCTACTTTGGCTTTTTTCCACCTTTTAACTCATGCTTTGTTTAAAGCTCTTTTATTTATATGTGCTGGGTCTATTATTCATAGAGTTGGTGATTATCAGGATATCCGGATGATAGGGGGTTTAGTTAATTTTATACCTATTAGAGTGGTGTGTATCAATTTAGCTAATCTGGCTCTTTGTGGGTTTCCATTTTTAGCGGGCTTTTACTCTAAGGACTTGATTTTAGAGGTAGCTTTCTTAAGTCCTTTAAATGAAGTTTGTTTTTGATTGTTAGTTTTGGCTACTGGTCTTACTGTTTGTTACAGATTTCGTTTGGTTTATTACAGTCTTAGTGGGGATTATAATTTAGGTTCTGTTTTTTCAGTGAGAGATTCTGATGTTTTGATAACTTGGCCTATACTTGGATTGAGAATAGGAGCTGTGGTTGGTGGGGCCGTTGTTTCTTGGCTTGTTTTTCCCGCTCCTATTATGATTTGTTTAACTTTTCCTGTAAAATTACTTGCTTTAGGTGTTAGATTGATTGGTGGGTTTATTGGGTATATATTAAATTTAATGGCAGAAAATTATAATCTTAAGTCGTTAAGATTATACTCGGCAGTAGTATTTTCTGGCTCTATATGATTTATACCTTTGCTTTCTACTATTGGTGTTAGGCGAAAGGTTTTAGGTGGAGGTTCTGTTTATTCTCAAGTAGGAGATGGAGGTTGATCTGAATATTACGGTGGACAAGGAATTCACAGGACATTAATAAGGGCTTCTGGTCATCTTCAATCTATCCAGGAAAATAGAATTAAAATTTATTTAGTGATTTTACTGGTTTGATTAGTTGGTTTGCTTTTAATTATTATTAATATACTTCTTTTATCCTCTTTTTTATTAATATCCTCTTCAATTTGCTTCACCCGGATAACCCATCCATTAGCCATAGGGCTAACATTAATTCTCCAAACTATTTTAATTTGTGTATCTGCAGGACTTTTATCTAAATTTATATGATTTTCCTATATTTTATTTTTAATTTTTCTAGGAGCCACTTTAGTGTTATTTATCTATGTGGCCTCCCTCGCCTCAAATGAAACATTTAAATTATCAATTAAAATAATCTCAGCTTTTATCTTACCCCTATCTGTAGTAATCATTTTACCCCTTATCGACCAAATGATAACTTTCACTAAAGATTCCACAGAGCTCTCATTTTTAACAAACTTCCAAGATATACAATCAACACAAATATCACTTAGTTATATATATAACCCCACCACAGCAACATTAACAAGGCTAATTATCATATACCTCCTCCTAACTCTTATTGTAGTAGTTAAACTTAGATCAACTTTTTATGGCCCCCTTCGAACATCC
	M. bullatum	ATGATAACAAACCTATTTTCAAGATTTGACCCAATCTCAAGAATTAACCAAATACCCCTAAACTGAACGTCTACAATGTTGGGGCTTCTTTTTATTCCCTACCCATTTTGAGCCATACCCTCCCGCTCATCTCTAATATGATCAACAATTGCTTCTACACTCCATAAAGAATTCAAAACCCTCCTAGGTCCAACTAACCCAGGAAGAACAATTATATTTGTATCCCTATTCAGATTCATTGTATTTAATAACTTTTTAGGACTTATACCCTATATCTTTACAAGAACTAGACACATAGCAATAACACTTTCCCTAGCACTTCCGCTATGAATAGCATTTATACTATTTGGATGAATTAATCGAACACAACACATACTTGCCCACCTAGTCCCAGCCGGAACACCAAGCCCCCTTACACCAGCTATGGTACTAATTGAAACAATCAGAAATGTAATCCGCCCAGGAACCTTAGCCATTCGACTAGCTGCCAACATAATTGCAGGACACCTCCTACTTACACTTATAGGAAATACAGGCCCCTATTTAAACCACACAGCAGTGTCAATATTAGTATTAACCCAAATTCTACTCTTAATTTTAGAAGCAGCCGTAGCTGTTATCCAATCATACGTCTTTGCCGCCCTTAGAACTCTTTATGCCAGAGAAGTAAACATCCCTCAAATAGCCCCCCTTTTATGACTCAATCTTTATATATTTTTTACAATCATACTAGCTCTAATCATCATTTCAAGATACTTTATTAAAACACCTATTAAAATAAACCCCCAAACGAACCCTACAAAGTATAACCAAACAAACTGAAAATGAATGACAGCACCCCTACGAAAATCACACCCCCTATTCAAAATTGCCAACGGAGCTCTTGTAGACCTACCCACCCCCACTAACATTTCAATCTTATGAAATTTCGGATCTCTCTTAGGAATGTGCCTGATAACACAAATTGCAACAGGGCTATTCCTAGCGATACACTACACAGCAGACGTAGACCTAGCCTTCTCAAGAGTAGCACACATCTGCCGAGACGTAAACTACGGCTGACTCCTACGAACTATCCATGCCAACGGAGCCTCATTTTTCTTTATTTGCCTTTATAGACACATTGGTCGAGGAATTTACTATGGCTCATTTCTCTATCTACACACATGATCAGTAGGTGTTATTATCTTATTCCTAACAATAGCAACCGCCTTTCTAGGATACGTTCTACCCTGGGGTCAGATATCATTTTGAGGAGCAACTGTCATTACCAACCTAATATCAGCCATTCCATTCGTAGGAACAGACCTAGTTCAATGAATTTGAGGAGGATTTGCCGTAAGAAATGCAACCTTAACCCGATTTTTCACATTCCACTTCCTTTTTCCGTTTATTATTGCAGCAGCTTCAATAGTTCACATCTTATTCCTCCATCAAACAGGATCTAACAACCCCCTAGGAATCTCTAGACAGTTGGAAAAAATCCCCTTCCACCCATACTTTTCATTTAAAGATATTGTAGGATTCGTAATCACACTAGCAGCCCTAATCACTCTAACACTTCTAGACCCCTACCTACTAGGAGACCCAGACAACTTTATTCCAGCAAATCCCCTAGTAACTCCCGCCCATATCCAACCAGAGTGATATTTCTTATTTGCCTACGCAATCCTGCGATCAATTCCTAATAAATTAGGAGGAGTTATTGCCTTAGTCATATCAGTAGCTATCTTATTTATTTTACCATTTACTCATAAAAATAAATTCCGAAGACTTGCCTTCTACCCAATCAACCAAATTTTATTCTGAACTATAATTAGAATCGTAATTTTACTTACCTGAATTGGAGCTCGACCCGTTGAAGACCCCTTCATCCTTACAGGACAAATTTTAACAATACTTTACTTCTCTTTTTTCATTATCAACCCGTTAGTAATAATGGTATGAGATAAACTCATAGACATGCAACGGTGGCTTTTTTCAACAAACCATAAAGACATTGGGACCTTATACTTTATCTTTGGAGCTTGAGCAGGAATAGTAGGAACATCTCTAAGTCTTCTAATCCGCGCAGAACTAGGTCAACCAGGAAGATTAATTGGAAACGATCAAATCTACAACGTTATTGTTACCGCTCATGCATTTGTAATAATCTTCTTTATAGTGATACCAATTATAATTGGAGGCTTCGGTAACTGACTAGTCCCCCTAATACTAGGAGCACCAGACATAGCATTCCCCCGAATAAACAACATAAGATTTTGACTTCTCCCCCCCTCACTCACTCTCCTGTTATCAAGAGGCATAGTAGAAAGAGGAGTAGGTACAGGATGAACTGTTTACCCCCCATTAGCAGCAGGAACTGCACACGCAGGCGCCTCGGTGGACCTTGGAATCTTTTCTCTCCACCTAGCAGGAGTGTCCTCTATCCTAGGTGCCGTAAATTTTATCACAACAGTAATTAACATACGATCTCCCGGAATAACTATAGACCGACTACCCTTATTCGTCTGATCTGTCTTCCTTACCGCTATCCTCTTACTTCTCTCTCTGCCAGTACTAGCAGGAGCAATCACAATACTTCTAACAGACCGAAACCTAAACACATCATTTTTCGACCCAGCAGGAGGAGGAGACCCAATTCTCTACCAACATTTATTTTGATTCTTTGGGCACCCAGAAGTCTACATTCTAATCCTACCAGCCTTTGGGATAATCTCTCACATTGTAAGACAAGAATCAGGTAAAAAAGAATCATTTGGAACCCTAGGTATAGTTTACGCTATAATAGCAATTGGAGTCTTAGGGTTCGTTGTATGAGCACACCATATATTTACAGTAGGCATAGACGTCGATACACGAGCATACTTCACATCTGCCACAATAATTATTGCAGTCCCAACAGGAATTAAAATTTTTAGATGATTAGCAACACTCCATGGAACACAATTCACCTACAGGCCCTCCTTAATTTGAGCCTTAGGTTTTATTTTCTTATTCACAATAGGAGGACTAACTGGGGTAGTTCTTGCTAACTCCTCTATCGACATTATTCTCCACGATACCTATTACGTAGTTGCCCACTTCCACTACGTTTTATCTATAGGAGCAGTATTCGGCATCTTTGCAGGAATTGCCCATTGATTCCCCCTATTTACAGGACTATCCACTAACCCAAAATGGCTAAAAATCCACTTTACCACTATATTCATTGGAGTAAACCTAACATTCTTCCCCCAACATTTCCTGGGCTTAAACGGCATACCACGACGATATTCAGACTACCCCGACGCCTATACCACATGAAACGTAGTCTCTTCAGTAGGATCATCAATCTCACTCATCGCTGTCCTAGGATTCATCATAGTAGTATGAGAAGCTCTTACAGCTAAACGAACAACTCTATTCAGACTATTTATACCAACCTCTATCGAGTGACAACATAATCTTCCTCCAGCAGACCATAGCTACGCAGAAATTCCCCTAACAGCTTACATGGCAACATGAAAAGCCCTCAACCTCCAAGACGCAGCCTCACCCCTTATAGAACAGCTTATTTTCTTTCACGACCATGCTATATTAGTTTTAATTTTTATTACCACCCTAGTAGGATTTATACTATCATCTCTATTCCTCAATTCACTCACAAATCGAATTCTCCTAGAACATCAAACTATTGAAACAATCTGAACAATCCTACCAGCCATCATCCTAATCTTCATTGCTCTCCCCTCCCTCCGACTTCTGTATTTATTAGACGAAGTAAACAACCCAAGGGTAACTTTAAAAGCGATTGGACGTCAATGATACTGAAGATACGAATATTCGGATTTTACACAAATTAGATTTGACTCATACATAGTGCCCACACAAGATATCTCAGAAAAAGAATTTCGACTCCTAGAAGTTGATAATCGAACCATTTTACCAATAAACACCCAAATCCGCGCACTAATTAGAGCAAGAGATGTAATTCACTCATGAACGATCCCATCCTTAGGAGTTAAAGCAGATGCAGTTCCCGGGCGCCTAAACCAAATCAGGTTTCAAATCAACCGACCAGGATTATTTTACGGCCAATGTTCAGAAATTTGCGGAGCAAACCACAGATTTATACCAATTGTCGTAGAAAGAACTTCCATTAAATCCTTTTTAGATTGAATCTCATCTAACAGCAAC------ATGCCAAAACACGGACACCACGCATATCACCTAGTAGACATCAGACCATGACCCCTAACTGGATCCATCAGAGCTATAATACTTACAACAGGCCTAGTTAAATGATTCCACCAATTCAATATAGACCTTTTAATACTAGGAGTAACAGCAACAATTTTAACGATAATTCAATGATGACGAGATATTACACGAGAAGGAACCTATCAAGGCCTACATACATCAAAAGTAGTTAACGGCCTACGATGGGGAATAATTTTATTTATTACCTCAGAAGTCTTATTCTTTTTCTCTTTCTTTTGAGCATTTTTCCACAGAAGACTCTCGCCAACAGTAGAACTAGGAACATGCTGACCACCAATAGGAATCAACACCTTCAACCCATTCCAAATCCCACTCCTAAACACAGCTATCTTATTAGCCTCAGGAGCCACAGTAACTTGAGCCCACCACGCCATACTAGCAGCAAACCATACACAAGCACTTCAAAGACTCGCACTAACCGTAACCTTAGGAGTTTATTTTACAGCACTTCAAGCCATAGAGTACTATGAAGCACCATTTACAATTGCAGACTCAGCATACGGAGCAACATTTTTTGTAGCCACAGGATTTCATGGACTTCATGTAATCATTGGATCTTGTTTTCTTATGATTTCACTCTACCGAATATATATATGCCACTTCTCTTCAGCACACCACTTCGGATTTGAAGCAGCCGCTTGATATTGACATTTTGTAGACGTAGTCTGACTGTTCCTATATATCTCAATCTACTGGTGAGGAGGAATAGTTTTGATTAAATTGGTGAGTTATTTTATTTTAGTTATTTTGGTTTTGGTCTCTGTTGCTTTTTTTACTTTATTGGAGCGTAAGGTTTTGGGTTATATTCAGATTCGTAAGGGCCCTAATAAGGTAGGTTATGTGGGTCTTTTGCAGCCCTTTGCTGATGCTGTAAAGTTGTTTACTAAGGAGCAGACTTTTCCTACTATGAGTAATTTTATTCCTTATTATTTGTCTCCTGTTTTTAGTTTATTTATTTCTTTAGTTTGCTGGTGCTTAATACCTTATGAGTTGGGTTTATTTTCTTTTGAATTTGGTGTTTTGTTCTTTCTTTGTTGCACTAGGGCTGGGGTGTATTCTACTATGGGAGCTGGTTGGGCCTCTAATTCAAAGTATTCTCTTTTGGGTTGCCTTCGTGCTGTAGCTCAGACTATTTCTTATGAGGTAAGGCTTGCTTTAATTTTACTTAGGATGTTGTTTTTGGTAGGGGGTTTTGATTTGGGTTTATTTGAGAGTTATCAGCGTTATTGTTGATTTTCAGTTTTGGGGTTTCCTTTAGCTTTATTGTGGTTTGCTTCTTGTTTGGCAGAGAGGAATCGGACGCCTTTTGATTTTGCAGAGGGGGAGTCAGAATTAGTGTCGGGTTTTAATACTGAGTATAGGGGTGGTGGATTTGCTCTTATTTTTATAGCTGAATATGCTAGAATTTTGTTTTTAAGTGCGTTGTTTTCAATTGTTTTCTTAGGGAGATCTTTAGTTTCTGTTTTTTTTTATGTAAAAATTATGTTAGCGGGGTTTTGTTTTGTTTGAGTTCGGGGGACGTTGCCGCGGTTCCGTTATGATAAGTTGATGTATTTGGCTTGGAAAAGGTTTCTTCCTGTTGCTTTAAATTATTGTCTTTTTTTTATGGGGTTAAAGGTTTTTCTGGAGGTTTTCCTAGTTATCCTACTCATCAATCCTTCCACATTATTATTCTTCTCCACCCTTTTAACAGGAGCTACTATCGCCATCTCATCCCCCTCCTGGTTTACAAGCTGAATTGGATTAGAATTAAACCTACTATCATTTATCCCCCTAATCTTTTCAAAACAAAACACCTTTTCTTCAGAGGCAGCTCTTAAATATTTTCTAGTTCAAGCCATAGGGTCTGCAATTCTCTTAACAGCAGCTTCTACCCTCTTAATTTCAACCAACGCCTCTAAAATCATTATTATATGTGCCCTCCTACTTAAAATAGGCGCCGCCCCTCTCCACTTTTGACTCCCCCCAACCATACAAGGAATCTCATGATCTCGCTGTATTATTCTCATAACAATCCAAAAAATTGCCCCAATAGCTCTAACCACATACACTCTCTCTCCAAGAACCCTTCTTATCCTTAGAACAGCTTCAATAATATCAGCCATTATTGGAGGAGTAGGGGGACTCAACCAGACACTCCTACGAAAGATCATAGCTTACTCCTCAATCAGACATATAGGTTGACTATTAGCAGCTATCTCTCTCAACTCTTCTATCTGAACAAATTACCTACTCATTTATAGAATTATCTCAGCCTCTTTAGCCATTACTATAGACCAAAACCAACTTTACCACATCAAGCAACTAATATCACTCTCGTACTCCCAAATCAGTAAAATTATAGTATTTTTAAGACTACTCTCCTTAGGAGGACTCCCGCCATTTCTTGGATTCTTACCCAAACTAAGCGTAATCAAGGAACTAACTAACCAAGCAGCCATTTTTTGGGTAAGAACCCTTACAATAAGAGCACTCATTACCCTCTTTTTCTACACTCGAATCAGAATCACAGCTCTAACCCTTAAATCACCCAAAATACTTACATCCAACCCACTTCAAATTCAAAGAATAGCTCTATTCAGACTAATTAATCTAACCCCAATCCTATATCCACTAACCCTTCTTATCCAATTTATCTTAATTTCAATCACTTTCATTACCATTATTCTTATCATTGCCACAGCAATTATAATCATCTCTACCCTTCTAGCAAAAAAAACCATTGCAGACCGAGAAAAAAGCTCCCCATTTGAATGCGGATTCGACCCTAAAGGATCAGCCCGACTACCCTTCTCTCTCCGATTCTTCTTAATTGCGATTATCTTTCTAATTTTCGATGTAGAAATCACCCTCCTCTTACCCCTAACAACCATTTTATCACTTACCAACGTGAAAACATGAACCCTTACAGGACTTTTTTTCCTTATCATCCTTCTCCTAGGACTATATCATGAATGGACACAAGGAGCCCTTGAATGATCTGAGATGTTAAAATTTGTTTTGTTAGTCTTATCGATAACTTTGATTGTAAATAGGTGGGTGTCTATTCAGTTGTCTTTATTTTTAGCTAGTTTTGTGTTTGGTTTATTTTCCTTGAATGGGTTTGGTTTTTCTTGTTTGGGTTTAGGATTGGGGTTAGACTATGTTGGTTATATTTTGATTTTGTTAAGGTTTTGAATTATGGCTTTGGTTGTCGGAAGAAGACAGAAGGTTGAAAATTTAAAAGATTTTGATAGTGTTTTTTTGTTGGTAAATGTCTTTCTTTTGTTAAGTTTAGTTTTGACTTTTTCGTGTCTTGATTATTTAATGTTTTACGTGTGTTTCGAGAGTTCTTTGATTCCTACTATAGTTTTAATTTTGGGTTGGGGGTATCAGCCTGAACGTATTCAAGCTGGGGTTTATATATTGTTTTATACTTTGTTTGGCTCTTTACCTTTACTTATTTCTATTTTAAGCTTATATAGGTGTGGGGGTTCCGTGACGTTTGGGTTGTCAGAGGTTCCTGGCTGTGATTCTGGTTTAGGGATGGTGTGATATGTTTGTAGGGTGATGGCTTTTATTGTTAAGTTACCGGTGTATCTAGTTCATTTATGGCTTCCTAAGGCTCATGTTGAAGCTCCTGTTGCTGGTTCTATGATTTTAGCTGGTGTTTTGTTGAAGCTGGGGGGGTACGGTTTGGTTCGGGTTTGTCCTCTTTTTATTCAGTTTGCTACTGATTTTAGTTGATTTTGGGTATCAGTTGGGCTCCTGGGTGGTATTTTTGTAAGTTTTATTTGTTTGCGTCAAACAGATATGAAGGCTTTAATTGCTTATTCTTCTGTCGCTCATATGGGGTTAGTTTTGTGTGGTCTTAGAGTCTTTAGTTGGTGGGGGTTATCTGGTGCTGTTTCTGTTATGGTGGGGCACGGTCTTTGTTCTTCAGGTTTATTTTGTTTGGCTAACATGGTTTATGAGCGATTGGGTAGGCGAAGGTTGTTAATTAGGAAGGGTTTACTTAGTTTTATGCCTACTATGGCTTTGTGGTGATTTTTGTTAAGAGCTGGAAATATGGCAGCTCCGCCTACGGTTAATTTATTGGGGGAGATTAGTTTAATTTTAAGAGTGGTGTCTTGGGCGCTGTTGGCAATAATTCCTGTTGCTTTGCTTTCATTTTTAAGAGCTGCCTACAGGCTTTATATGTTTTCTTTAAGGCAGCATGGGAAGTATTTTAGAGCTTTGTTTTCTTGTTGTTCTGGTAAGGTTCGAGAGTATTTGATTTTAATACTTCATTGGTTGCCTTTGAATGTTTTAGTGTTGAAGGGTTCTGTTTTAGTTTGTATGATAATTTCTAACCTTTGACTTTTTGTTCCTCTTTTTTGTTTGTGTTGTGGGTTACTAGCTTTTGTTGGTAAGCGTAAACATCTTTTGAATGTTTTGTTAAGCTTAGAGTTTATTATAGTAAATATTTTTTGGTTTATGGTTCAGGCTTTTAGTCATCTTGGGGGGGACTTATATTTTATTTTATTTTTTTTAACTCTTGCTGCTTGTGAGGGGGCTTTAGCTTTAGCTTTACTAGTCTCTGTTGTTCGTAGTCATGGGAGGGATAATTTTGGAAGTTTGAATGTTTTAAGATGTATGAATTTAAGTAGAATAGTATTTTTATTGATTATGGCTGTGGTTGGTTTAGTTGTTTCTTTAAGTTTACTTTTTTCTGGTTGCTGTTATTTTTTAGATTGAGAGTTAATTAGTCTGAATAGAGCTAGGGTTGAGATAGCTTTAGTTATTGATTGGATATCAATAATGTTTATATCTTTTGTTTGTTTTATTTCTTCTATGGTTTTGTTTTATAGGGGAGGTTATATATCTGGAGATTATAATATAGGGCGTTTCATATATTTGGTTCTTGGGTTTGTGCTTTCTATACTCTTGCTGATCATTAGGCCTAATATGATTAGGATTTTATTAGGATGGGATGGTTTGGGTTTAGTTTCTTATGCTTTAGTAATTTATTATCAAAATGAAAAATCTGCTGGGGCTGGAATATTAACAGCTCTATCTAACCGTGTTGGAGATGTTGCTATCCTGTTGAGTATTTCTTTGATGTTGAGGTTGGGTGGTTGGAATTTTTATTTTTATGTGGGGGAAGAATGTTTAGCTAGAGGGTATGTTATTTTTTTGGTAGTATTAGCTGCAATAACTAAGAGAGCTCAGATTCCTTTCTCTGCTTGACTTCCCGCTGCCATGGCGGCTCCCACTCCCGTTTCTGCTTTAGTGCATTCTTCTACTTTAGTTACTGCTGGGGTTTATCTTTTGATCCGATTTAGTCCTAGTTTGGCGGGGTCTATTACTAGACCTATCTTATTGTTATTGGGGTGTTTAACCATATTTATAGCCGGATTGGGGGCTAATTTCGAAACTGATTTAAAGAAGATTATTGCTCTTTCTACTTTAAGTCAGTTGGGCGTTATAATTACTATTTTGAGGTTGGGGTGGGCTACTTTAGCTTTTTTTCATCTTTTAACTCATGCCCTGTTTAAGGCTCTCTTGTTTATGTGTGCTGGTTCTATTATTCATAGTGTTGGTGATTACCAGGATATTCGAATAATAGGTGGATTAGTGAGTTTTATACCTATCAGGGTGGTTTGTATTAATTTAGCTAATTTAGCTTTATGTGGGTTTCCTTTTTTAGCTGGGTTTTATTCTAAAGATTTAATTCTGGAAGTCGCTTTTTTAAATCCTTTAAATGAAATTTGTTTTTGATTGTTGGTGTTATCTACTGGTTTAACAGTTTGTTATAGATTTCGTCTTGTTTATTATAGACTTAGAGGGGATTATAATTTAAGGTCTGTTTCGTCTGTAGGTGATTCAGACACTTTGATAACTTGGCCTATATTAGGATTGGGGCTTGGTGCTATTGCGGGAGGGTCTGTTGTTTCTTGACTTGTGTTTCCAGCTCCTAGGATGGTTTGTCTTACTTTATTCATGAAGCTGTTGGCTTTAGGTGTGAGTTTGGTAGGGGGTTTTGTCGGCTATCTTTTAAATTTAATAGCAGAGAACTATAAGCTTCAGTCGTTAAGTTTGTATCCTGTAGTTGTTTTTTCTGGGTCTATGTGATTTATACCTTTATTGTCTACTATTGGGGTTAGGCAACGGGTCTTGGGTGGGGGGCTTGTCTATACACAGTTGGGGGATGGTGGTTGATCTGAATATTTTGGGGGTCAGGGTATTTACGGGGCTTTGATGAAATCTTCTGGTTATCTTCAGGCAGTTCAAGAGAATAGAATTAAGGTTTATTTGGTTATTCTGTTGGTCTGGTTGGTGGGCTTATTGTTGGTTGTTATCAACGTACTACTCTTATCTTCTCTAATTTTAATATCAACTTCAGTTTGCTTTACACAAATATCCCACCCCCTGGCCATAGGACTAGCACTTATTTTCCAAACTATTATAATCTGTTTAACAGCAGGCCTTTTATCAAAATTTATATGATTCTCTTACATTTTATTCCTAATCTTTCTAGGAGCCACCCTAGTCTTATTTATCTATGTATCTTCTCTTGCCTCCAACGAAACATTCAAGCTTTCAATCAAAATAATAGCAACTTTCTTTGCCCCAATAGCTCTAACCCCAATCCTTCTCCTGAGAGACCAACTAAGGATACCAACTAAAGACTCAACAGAACTATCCTTTTTAAGAGAACTTCAAGATATCCAATCAACCCAAATATTACTAAACAACATATACAACCCTCCTACAGCCAGACTTACAGGAATAATTATTCTTTATCTCCTCCTAACCCTTATTGTAGTAGTCAAACTAACTTCAACATTCTCAGGGCCGCTCCGAACCTCC
	M. nipponense	atgataacaaacttattttcaagattcgacccaatctcaagaattaaccacatatctctaaactgaatatctacctttctggggctactctttattccctatccattttgagctatacctagccgatcttcaataatgtgatcaacagtaacttcaactcttcataaagagttcaagacactcttaggcccaactaatcctggtagaaccattatatttgtatcattatttaggtttatcgtatttaacaacttcttaggacttataccctacgtatttacaagaaccagtcatatagcaataactctttctcttgcactacctttatgaatagcatttatactattcgggtgaattaatcgaactcaacacatgtttgcacatctagttccagccggaacacctggtcccctaacaccagttatagttctaattgaaacaattagaaacgtaattcgacctggaactctagcaattcgactagccgctaatataatcgcaggacaccttctgctcacccttataggaaacactggccctagcctaggtcacacagccgtatttatactagtactagctcaagtactacttttaattctagaagcagctgtcgctgttattcaatcctatgtatttgccgctctcagaacactatacgccagagaagtaaacatgcctcaaatagcccccctgttatgacttaatctttatgtattttttacagtagtactcactctcattatcatttcaagatatttcattaaaaccccaattaaagtagactctaacttaacaatcaccaaaacaaaccaagctaactgaaaatgaATGACAGCACCTCTACGAAAATCACACCCACTATTTAAAATTGCCAACGGGGCCCTAGTAGATCTACCCACCCCCGCTAACATTTCAATCTTATGAAACTTCGGATCTCTCCTAGGAATATGCTTAATAGTACAAATTGCAACGGGATTATTTCTAGCTATACACTATACAGCAAATGTAGACCTAGCCTTTTCTAGGGTCGCCCACATTTGCCGAGACGTAAACTATGGCTGACTTCTACGAACAGTACACGCTAACGGGGCCTCATTTTTCTTCATTTGTCTTTACAGACACATTGGACGAGGAATTTATTATGGTTCATTCTTATACATACACACCTGATCAGTAGGAGTAATCATTCTATTTTTAACCATAGCAACAGCCTTCCTAGGATATGTCTTACCCTGAGGGCAAATATCATTCTGAGGAGCAACCGTTATTACTAACTTAATATCAGCTATTCCATTTGTAGGAACAGACCTAGTACAATGAATTTGAGGAGGATTTGCAGTAAGAAATGCAACTCTTACACGATTTTTCACATTCCATTTCTTATTCCCATTTATTATTGCAGCCGCATCTATAGTCCACATTTTATTTCTCCACCAAACAGGGTCTAACAACCCCTTAGGAATTTCCAGTCAGCTAGAAAAAGTTCCATTCCACCCATACTTTTCATTTAAAGATATTGTAGGATTTGTGGTAACATTAGCAGCCCTAATCATCTTAACCCTACTAGACCCTTATCTACTAGGAGACCCAGACAATTTTATTCCAGCTAATCCCCTAGTCACCCCCGCACACATTCAACCCGAATGATATTTCTTATTCGCGTATGCGATTCTACGGTCCATTCCTAACAAACTAGGCGGAGTTATTGCACTAGTTATATCAGTAGCTATTTTATTTATTCTTCCTTTTACCCACAAAAATAAATTTCGAAGACTCGCCTTTTACCCCATTAGTCAAATCTTATTTTGATCTATAATTAGAATCGTTATCTTACTGACATGAATTGGTGCCCGACCCGTAGAAGACCCATACATTTTAACCGGACAAATTCTCACAGTTCTTTATTTTTCTTTCTTCATCATTAACCCCCTAGCAATAATTACATGAGATAAACTAATAGACACGCAACGGTGGCTTTTTTCAACAAACCATAAAGACATTGGAACTTTATATTTTATCTTCGGAGCTTGAGCAGGAATAGTAGGCACATCCTTAAGACTACTAATTCGAGCAGAATTAGGTCAACCAGGAAGATTGATTGGAAACGATCAGATCTATAATGTTATTGTTACCGCCCACGCTTTCGTAATAATTTTCTTTATAGTAATACCTATTATAATTGGAGGCTTCGGTAATTGATTGGTTCCTCTAATATTAGGAGCGCCAGACATAGCATTCCCACGAATAAATAACATAAGATTTTGACTTCTACCTCCATCACTTACCTTGTTACTATCAAGAGGAATAGTAGAAAGAGGAGTAGGCACAGGATGAACTGTCTACCCCCCACTAGCTGCAGGAACTGCCCACGCAGGAGCCTCAGTAGACTTAGGAATCTTTTCCTTACACTTAGCAGGGGTATCTTCAATCTTAGGAGCCGTTAATTTTATTACTACCGTAATTAACATGCGATCACCAGGAATGACCATAGACCGACTACCTCTATTCGTATGAGCCGTGTTCTTAACGGCAATTCTTCTTCTTCTATCACTTCCAGTGTTAGCAGGAGCTATTACTATACTTTTAACAGACCGAAATCTAAACACATCATTCTTTGACCCAGCCGGAGGGGGTGATCCAATTCTCTACCAACACCTATTTTGATTTTTTGGCCACCCAGAAGTCTACATTTTAATTCTACCAGCCTTTGGAATAATTTCTCATATTGTGAGGCAAGAATCAGGGAAAAAAGAATCATTTGGCACCCTAGGCATAGTTTATGCCATAATAGCAATTGGAGTTTTAGGCTTCGTAGTATGAGCTCACCACATATTTACAGTAGGAATAGACGTAGACACACGAGCTTACTTCACATCAGCTACTATAATTATTGCTGTTCCAACGGGGATAAAAATCTTCAGGTGATTAGCTACTCTTCACGGCACACAATTTACCTACAGACCATCACTGATTTGAGCATTAGGGTTTATTTTCTTATTTACCATAGGAGGATTAACAGGAGTAGTCCTGGCTAACTCATCTATCGACATTATTCTCCACGATACTTATTATGTAGTAGCACACTTCCACTACGTATTATCTATAGGAGCCGTATTTGGTATTTTTGCAGGAATTGCTCATTGATTCCCCCTATTTACCGGCCTATCACTCAACCCTAAATGATTAAAAGTTCACTTTACTACAATATTTATTGGAGTAAATTTAACCTTCTTTCCACAACACTTCTTAGGATTAAACGGAATACCTCGACGATATTCTGACTACCCAGACGCCTATACCACATGAAATGTAGTTTCTTCAGTGGGATCTTCAATTTCACTTATCGCTGTCTTAGGATTCATCATAGTAGTATGAGAAGCACTAACATCTAAACGACCAGCCCTATTCTCACTGTTTATACCAACCTCTATCGAGTGACAGCACAACTTACCCCCAGCAGATCACAGCTACATAGAAATCCCCCTAACAGCTAATATGGCAACATGAAAAGCCCTCAACCTCCAAGACGCAGCATCCCCACTAATAGAACAACTAATTTTCTTTCACGACCACGCCATACTAGTTTTAATTTTAATTACTACCCTAGTAGGATTCATACTCTCATCTCTATTTTTTAACTCACTCACAAACCGAATTTTACTAGAACACCAGACCATCGAAACTATTTGAACAATTCTTCCTGCCATTATTTTAATCTTTATTGCTCTTCCGTCACTCCGTCTGCTCTATCTTCTGGATGAAGTAAATAATCCCGGAGTAACCCTTAAAGCTATCGGACGACAATGATACTGAAGGTATGAATACTCAGACTTCACACAAATTAGATTTGATTCATATATAGTATCAACTCAAGACATCACAGAAAGGGAATTTCGACTCTTAGAAGTAGACAATCGAACAATTTTACCAATAAACACTCAAATTCGAGCCTTAATCAGAGCGGGAGATGTAATTCACTCATGAACAGTACCAGCTCTAGGAGTTAAAGTAGACGCAGTTCCAGGGCGATTAAATCAAATTAGATTTCAAATCAATCGACCAGGACTATTTTACGGTCAATGTTCAGAAATTTGTGGAGCAAATCACAGATTTATACCTATTGTTGTGGAAAGAACTTCCGTTAAATCTTTCCTAGACTGAGTCTCATCTAACAATAAT------ATGCCAAAACACGGACACCATGCCTACCACCTAGTAGATATCAGACCATGACCTCTTACCGGTTCCATCAGAGCCATAATACTTACAACAGGACTTGTAAAATGATTCCACCAGTTTAACATAGATCTATTAATCTTAGGAGTTACAGCAACCATCTTAACAATAATTCAATGATGACGAGATATTACACGAGAAGGAACTTATCAAGGACTCCACACATCTAAAGTAGTCAATGGCCTACGATGAGGAATAATTTTATTTATTACATCAGAAGTACTATTCTTTTTCTCATTTTTTTGAGCCTTCTTCCACAGAAGACTTTCCCCAACAGTAGAGCTCGGAACATGCTGACCCCCAGCAGGAATTAACACCTTCAACCCTTTTCAAATTCCCTTACTTAATACAGCTATTCTCTTAGCATCAGGAGCTACAGTAACTTGAGCCCATCATGCACTTTTAGCCTCTAATCACACACAAGCCTTACAAAGTTTAGCTTTAACAGTAGTCTTAGGTATATATTTCACGGCCCTCCAAGCTATAGAATACTATGAAGCACCATTTACGATTGCTGATTCAGTATATGGATCCACTTTTTTCGTTGCTACTGGCTTCCACGGACTCCATGTAATTATTGGATCAGGCTTCTTATTAGTCTCCCTCTACCGACTCTACATATGCCATTTTTCCTCTGCCCATCATTTTGGATTCGAAGCAGCTGCCTGATATTGACATTTCGTAGATGTAGTATGACTCTTCCTTTATATCTCAATTTACTGATGAGGAGGAATGGTTTTGATTAAGTTGGTGACTTATCTTATTTTGATTATTTTAGTTTTGGTTTCTGTTGCCTTTTTTACCTTGTTGGAACGTAAAGTTTTAGGTTATATTCAAATTCGTAAGGGTCCTAACAAGGTTGGATATGCTGGTTTACTTCAGCCTTTTGCTGACGCTGTGAAGTTATTTACTAAAGAGCAGACTTTTCCTACTATAAGTAATTTTATTCCTTATTATTTATCTCCGGTTTTCAGTTTATTTATTGCTCTTGTTTGTTGATGTCTTATACCTTATGAGCTTGGTTTGTTTTCTTTCGAGTTTGGGGTTTTATTTTTTCTTTGCTGTACAAGGGCAAGAGTTTATTCTACCATGGGTGCAGGTTGAGCTTCCAATTCTAAGTATTCTCTTTTAGGGTGTCTTCGTGCTGTAGCTCAAACTATTTCTTATGAGGTAAGGTTGGCTTTAATTTTACTTAGGATATTGTTTTTAGTAGGTGGGTTTGATTTGGGATTATTTGAAAGTTATCAGCGTTATTGTTGATTTTTTATTTTGGGTTTTCCTTTGGCTTTACTGTGGTTTGCTTCCTGTTTAGCGGAAAGAAATCGAACTCCGTTTGATTTTGCAGAAGGAGAGTCTGAGTTGGTGTCTGGTTTTAATACTGAATATAGAGGTGGGGGATTTGCTCTTATTTTTATGGCGGAATACGCTAGGATTTTATTTTTAAGTGCATTATTTTCAATCATTTTTTTAGGGAGATGCCTTGTTTCTGTTGTTTTTTATGTAAAAGTTATGTTCGTGGGCTTCTGTTTTGTGTGAGTACGGGGCACTCTACCACGATTCCGTTATGATAAGTTAATGTATTTGGCCTGGAAAAGATTTCTTCCTGCGGCTTTAAATTATTGTATTTTTTTTATAAGGTTAAAGGTTTTTTTAGAGATTTTATTAATTATACTACTAATCAATCCTTCAACATTATTATTTTCTTCAACACTTATTACAGGAATAATCATCGCCATTTCATCTCCCTCTTGATTTACAAGATGAATTGGGCTAGAATTAAACCTCCTCTCCTTTATCCCATTAATTTTTTCAAAACAAAATACATTTTCCTCAGAAGCAGCTCTAAAGTACTTTTTAGTCCAAGCTATAGGATCAGCTGTGCTATTAGCAGCAGCCTCTACACTCCTAATCATGACTAACTCCTCAAAAGTAATTATCCTATCTGCCCTTCTACTGAAGATAGGGGCAGCCCCACTTCACTTTTGACTACCCCCAATTATACAAGGCATCTCTTGATCACGATGTATTATTTTAATAACAATCCAAAAGATTGCCCCCATAGCAATAGTAACCTATACTCTCTCTCCCAGAACACTCTTAATTATCAGAAGATCCTCGATAATTTCAGCTATCTTAGGGGGTCTAGGAGGGCTAAATCAAACCATAATACGCAAAATCATGGCCTATTCTTCTATTAGTCACATGGGGTGACTTCTAGCAGCCATTTCACTTAACTCAACCATTTGAATAAACTATTTACTTATCTACAGGATTATTTCAGCATCTTTAGCAATTATAATAGACCAAAATCAACTCTTCCACATTAAGCAGCTTATATCTGTCTCTTATAGGCAAGTAAGTAAAATTACAGTATTCTTAAGGTTATTCTCTCTCGGAGGTCTGCCTCCGTTTTTAGGATTCTTACCAAAACTAAGAGTAATTAAAGAACTCACAGCTCAAACTTCGATCTTATGAGTCAGGGTATTAACAATAAGAGCACTCATTACACTATTCTTCTATACTCGAATCAGAATCACAGCGCTAACATTAAAATCACCTAAAATATTAACACTAAGATCCTCTCAATCTCAAAAGATGGCTTTATTTTCCCTAATCAACCTTACACCAATTCTCTATCCCCTAGCTGTTATAATTCAGTTCATGCTTATTTCAATCACTTTTATCACTATTGTCCTAATCATTTCAGCGGCAGTTATAATTCTCTCTACACTCCTAGCAAAAAAAACTATTACAGACCGAGAGAAAAGATCCCCCTTTGAATGTGGATTCGACCCCAAAGGATCAGCACGACTACCGTTTTCACTACGATTTTTTCTAATCGCTATTATTTTCTTAATTTTTGATGTAGAAATCACACTCCTCTTACCCCTAACCACAATCATCACATTCTCTAACGTAAAAACATGAACCCTCACAGGGTTATTTTTCCTCATTATTTTACTCTTAGGATTATACCACGAGTGAATCCAAGGAGCTTTGGAGTGATCTGAAATGTTAAAATTTATTTTAATAGTTTTATTGATAACTTTGATTGCAGATAGTTGATTGGCTATCCAATTGTCTTTATTTTTGGCTAGTTTTATTTTTGGAGTCTATTCTTTAAATGGGTTTACTTTTTCTTGTTTAGGCTTAAGGTTAGGGTTAGATTATATTGGTTATATTTTAATTTTATTAAGTTTTTGGATTATAGCTTTAGTAGTTGGAAGAAGACAAAAAGTTGAAAATTTAAAAGATTTTAATGGAATCTTTTTGTTAGTTAATATTTTTCTTTTATTAAGGTTAGTTTTGACTTTTTCTTGTCTTGATTATTTAATATTTTATGTTTGTTTTGAAAGTTCTTTAATTCCTACTATAATTTTAATTTTAGGTTGGGGTTATCAGCCCGAGCGACTTCAGGCCGGAGTTTATATGTTATTTTATACTTTATTTGGGTCTTTACCTTTGTTGATTTCTATTTTAAGTTTATATAGAATAGGGGGTTCTGTGACATTTAATTTATCTTCGCTTCCTGAGTGTGGTATGAGGTTGATGGCAGTGTGGTATATCTGTAGGGTCATAGCTTTTATTGTTAAACTGCCTGTTTATTTGGTTCATTTGTGGCTTCCTAAGGCGCATGTAGAGGCTCCTGTGGCTGGTTCTATGATTTTAGCTGGTGTTTTATTAAAATTAGGGGGGTATGGTTTGGTTCGAGTGTGTCCTCTTTTTATTCAATCGGCTGTGACTTTTAGGTGATTTTGAGTTTCAGTAGGGCTATTGGGTGGTATTTTTGTGAGTTTTATTTGTTTACGTCAAACAGATATAAAGGCTTTAATTGCTTATTCTTCCGTGGCTCATATGGGACTAGTTCTGTGTGGTCTTAGGGTTTTTAGTTGATGGGGATTATCTGGTGCTGTTTCTGTCATAGTTGGCCATGGTCTTTGTTCTTCTGGTTTGTTTTGTTTAGCAAATATGGTGTATGAGCGGTTGGGGAGTCGAAGATTATTAATTAGTAAGGGTTTACTTAGTTTTATACCTACTATGGCTTTATGATGATTTGTTTTAAGAGCGGGGAATATGGCTGCTCCTCCTACTGTTAATTTATTAGGTGAAATTAGTTTAATTTTAAGGGTAGTGTCTTGGGCTTTACTGGCAATAATTCCTGTTGCTTTGCTTTCGTTTCTGAGGGCTGCCTATAGTCTTTACATGTTTTCTTTAAGTCAACATGGGAAGTACTTTAGAGCTTTGTTTTCTTGTTGTTCTGGAAAAGTTCGGGAGTATTTAATTTTAATTCTTCATTGGTTGCCTTTAAACGTTTTAGTGTTGAAGGGTTCTGTTTTAGTTTGTATGACAATTTTCAATTTTTGGCTTTTTGTTCCTTTGTTTTGCTTGTGTTGTGGTTTATTGGCTTTTGTTGGTAAGCGTAAGCATTTATTAAATGTCTTGTTAAGTTTAGAGTTTATTATAGTAAATATTTTTTGGTTTATAGCTCAGGCTTTCGGTCATCTAGGTAGTGACTTATATTTCGTGTTATTCTTTTTAACTCTTGCTGCTTGTGAGGGAGCACTTGCTTTGGCTTTGTTAGTTTCTATTGTTCGTAGACACGGAAGGGATAATTTTGGGAGTTTTAATGTTTTGAGATGTATGAATTTAAGTAGTATGGTTTTCTTGTTACTTGTGTCTATTTGTAGTTTAATTACTTCTTTAAATTTACTTTCTTCTGGTTGTTGTTATTTTATAGATTGAGAGTTGATTAGAATTAATAGAGCTAGAGTTGAAATAGCTTTGATTATTGACTGAATATCAATGATGTTTATGTCTTTTGTTTGTTTTATTTCTTCTATGGTTTTATTTTATAGAGGGGGTTATATGTCCGGAGACTATAATATTGGTCGTTTTATATATTTAGTTTTGGGGTTTGTACTCTCGATATTATTATTGATTATTAGTCCTAATATAATCAGTATTTTATTGGGTTGGGATGGGTTAGGCTTGGTTTCTTATGCTTTAGTTATTTATTATCAAAATGAAAAGTCTGCTGGGGCAGGAATACTGACAGCTTTGTCTAATCGTGTTGGAGATGTTGCTATTTTATTAAGAATTTCTTTAATATTGAGTTTAGGAGGTTGAAATTTTTATTTTTATGTCGGGGAGGAGTCTTTAAATAGGAGTTATGTTGTTTTTTTAGTAGTATTAGCTGCTATAACTAAGAGGGCTCAGATTCCTTTCTCTGCTTGACTACCTGCGGCCATGGCTGCTCCTACTCCTGTTTCTGCTTTAGTTCATTCTTCAACTTTAGTGACCGCTGGGGTTTATCTTTTGATTCGATTTCATTCTAGGCTTATAACTTCTTTTGCTAGAACTTTACTTTTATTATTAGGTTGTTTGACTATGTTTATGGCTGGGCTGGGAGCTAATTTTGAAACGGACTTAAAAAAAATTATTGCTCTTTCTACACTAAGTCAGCTGGGTGTTATAATTACTATTTTAAGGTTAGGGTGGGCTACTTTAGCCTTTTTCCATCTTTTAACTCACGCTTTATTTAAAGCTCTTTTATTTATATGTGCTGGTTCAATTATTCATAGTGTGGGTGACTATCAAGATATTCGTATGATAGGGGGTTTAGTAAATTTTATACCTATCAGGGTTGTTTGTATTAATTTAGCTAATTTAGCTCTTTGTGGGTTTCCTTTCTTGGCTGGGTTTTATTCGAAGGATTTAATTCTAGAAGTGGCTTTTTTAAATCCTCTTAATGAGATTTGTTTCTGGTTGTTAGCTTTGGCTACTGGTCTTACCGTTTGTTACAGGTTCCGTCTTGTATATTACAGGCTTAGGGGTGACTATAACTTAAGGTCTGTTTCATTTGTTAGAGATTCTGAGACTTTGATAACTTGGCCTATGTTGGGTTTAAGAATTGGTGCTGTAGTAGGTGGTTCTGCTGTTTCTTGGCTTGTGTTTCCTTCTCCTACTATAATTTGTCTTACTTTGTCGATGAAACTACTTGCTTTGGTTGTGAGTTTAGTTGGGGGTTTTATTGGATATGTATTAAATTTAATAGTAGAAAATTATAAGCTTAATTCCCTGCAGTTTTATCCTGTTGTTGTTTTTTCTGGTTCTATGTGATTTATGCCTCTATTATCTACTATCGGAATTAGACGGGGTGTTTTAGCTGGTGGTTTTGTATACACCCAATTAGGAGATGGAGGTTGATCCGAATATTATGGTGGGCAGGGTATTTACAGCACTCTTATGAAATCTTCTGGCTACCTTCAGGCAATTCAAGAAAATAGAATTAAAACTTATTTAATTATTTTATTAATTTGATTGGTAGGTCTTTTACTGATCATTATCAACACACTTTTATTGTCTTCTTTAATTTTAATTTCAACTTCAATTTGCTTTATACAAATATCACACCCCCTAGCCATAGGACTAACTCTTATTTTTCAAACTATAATAATCTGCGTAACAGCAGGCCTACTATCTAAATTTATATGATTCTCTTATATTTTATTTTTAATCTTCCTAGGAGCCACATTAGTTTTATTCATCTATGTATCCTCTCTTGCATCTAATGAAACATTTAAACTATCAACTAGAATAACAGCAACATTTCTTGTCCCACTAACCTTACTACCAATTCTTCCTCTATTAGATCAAATAATTACCCCAACTAAAGACTTAACGGAATTATCCTTTATAAGAATAATTCAAGAAACTCAATCAACTCAAATACTCTTAAGTAACATATATAATCCCACAACAGCAGCGTTAACAGGAATAGTAATTCTATACTTACTCCTAACCCTTATTGTAGTAGTCAAACTTACATCAACTTTCTCAGGACCCTTACGAACATCC
;
END;
